# Supplementary material for: Timing and location of reproduction in African waterfowl: an overview of >100 years of nest records
Source: Ecol Evol. 2016 Jan 18;6(3):631–46. doi: 10.1002/ece3.1853 (PMC4739573; doi:10.1002/ece3.1853)
Supplement: Supplementary file 3 — Appendix S3. The database of duck breeding data that we used for our analysis. Details of source databases and data capture considerations are given in Appendices S1 and S2. These data are freely available for general use, with the one requirement that this paper should be cited as the data source whenever the data are used or presented. Any additional questions should be addressed to the corresponding author and/or the listed “owner” of the data set. [file ECE3-6-631-s003.xlsx]

## Sheet: raw data
Master file version 1 - includes all nest data
NB!! This sheet includes all raw data and not only the c.22,000 records analysed for the publication - see sheet 2 for the data used in the publication
Generated from individual country files, merging began 4-3-13, Graeme Cumming
Files included in merger:
		Kenya Master file_v5
		Botswana Master File v8
		Namibia_Master_4-3-13
		Zambia Nest Data v1 17-11-11
		Zim Master File v1 26-7-11
		All_Tanzania_ducksv1
		SAOS with ROCH added 30_Sept_RS
		SABAP breeding data s1
		Harrismith cards 20-05-13
		Additional nest records GC
														lat	long												this column flags repeat records of the same nest
SID	SIDduck	Source File	Card	CardNo	LatinNameEntered	CommonName	Family	Spp_int	Date	d1	m1	y1	Grid	Ycoord	Xcoord	Rating	Co-ord comments	Country	District and Locality	Observer	Pre-nesting	Nesting	nNests	Eggs	Young	Habitat	AdditionalRow	Notes	Other notes	problem cards	Person doing data entry	Checked
1	23536	Kenya Master File v5	1	79-1	Plectropterus gambensis		Anatidae	79	1940-03-31		4	1940		-0.775384	36.3715	3		Kenya	Lake Naivasha	MEW North		1	1	1				1 and more, N°322			Mzwandile Ntamo	1
1	23588	Master file_Harrismith cards 20-05-13	164c		Plectropterus gambensis		Anatidae	116		22	9	1981						South Africa	GHT-Hellspoort: Past T.O. No. 2 to Riebeek east.				2		1			1 small young, pale yellow, only head and long neck seen & front end of body as it came out of reeds at 1 or 3 v. small roadside dams & 2 large reed nests in water.			Samantha Harebottle
1	17130	Master file_Harrismith cards 20-05-13	86a		Anas undulata		Anatidae	104		24	11	1982						South Africa	"Varnam" Sec. B						5			Adult with 5 young, very small, downy, brown and yellow.			Samantha Harebottle
1	25267	Master file_Harrismith cards 20-05-13	63		Thalassomis leuconotus		Anatidae	101		25	12	1984						South Africa	Himeville Nat. Res.						2			2 Adults and 2 young, and more adults. Young 1/2 (5 weeks) old.			Samantha Harebottle
1	11539	Master file_Harrismith cards 20-05-13	160a		Anas smithii		Anatidae	112		30	8	1985						South Africa	"Mondplaas" Gamtoos R.						5	dams		5 young about 1 week old with adult.			Samantha Harebottle
1	11567	Master file_Harrismith cards 20-05-13	160b		Anas smithii		Anatidae	112		5	10	1985						South Africa	PA-Kenton						9	Sm dam opp. - Southwell (1)		9 tiny young with adult.			Samantha Harebottle
1	23646	Master file_Harrismith cards 20-05-13	170e		Plectropterus gambensis		Anatidae	116		28	12	1985						South Africa	Coleford-Underberg: Sangwana						1	On field		With adult.			Samantha Harebottle
1	23653	Master file_Harrismith cards 20-05-13	170f		Plectropterus gambensis		Anatidae	116		13	5	1986						South Africa	"Horsevlei", "Brenthoek" on Mart.D. Rd						3			3 brown young 2/3 size, flew but only when approached.			Samantha Harebottle
1	24534	Master file_Harrismith cards 20-05-13	57b		Tadoma cana		Anatidae	103		2	9	1986						South Africa	Tablefarm						9	L. Dam		Young small with adults.			Samantha Harebottle
1	17391	Master file_Harrismith cards 20-05-13	84d		Anas undulata		Anatidae	104		23	10	1986						South Africa	Rockhurst, pool 2				1					Used nest in yellow-flow "vygies" pool 2, Rockhurst, still broken white egg shells in it.			Samantha Harebottle
1	17518	Master file_Harrismith cards 20-05-13	84e		Anas undulata		Anatidae	104		22	1	1987						South Africa	Clifton						2			60. 2 tiny and adults.			Samantha Harebottle
1	17781	Master file_Harrismith cards 20-05-13	84g		Anas undulata		Anatidae	104		4	11	1987						South Africa	Maitland PA-EL						12			2 groups 6 young 2 weeks old and 6 young 2/3 weeks old.			Samantha Harebottle
1	23810	Master file_Harrismith cards 20-05-13	170j		Plectropterus gambensis		Anatidae	116		3	5	1988						South Africa	Willow park						1			1 Adult and 1 brown young, still very young looking about 2/3-3/4 grown.			Samantha Harebottle
1	23892	Master file_Harrismith cards 20-05-13	171b		Plectropterus gambensis		Anatidae	116		20	2	1989						South Africa	Burntkraal, A Vlei						5			3 adults and 5 young , brown about 10 Weeks old. P.BR3226AB			Samantha Harebottle
1	23893	Master file_Harrismith cards 20-05-13	171c		Plectropterus gambensis		Anatidae	116		22	2	1989						South Africa	Lyndale						13			9 juvs. 16 Adults on tree, 2 adults & 4 young, still golden brown at water. SLM3326AD			Samantha Harebottle
1	18736	Master file_Harrismith cards 20-05-13	77b		Anas undulata		Anatidae	104		25	4	1989						South Africa	Kransdrift (entry)						6			4-5 weeks old.			Samantha Harebottle
1	24546	Master file_Harrismith cards 20-05-13	83b		Tadoma cana		Anatidae	103		10	9	1989						South Africa	Tablefarm						4	homestead dam		Parents and 4 tiny hatchlings. SLM3326AD			Samantha Harebottle
1	18880	Master file_Harrismith cards 20-05-13	77d		Anas undulata		Anatidae	104		17	11	1989						South Africa	Varnam vlei						1	vlei		After heavy rains: 1 adult and tiny young.			Samantha Harebottle
1	19330	Master file_Harrismith cards 20-05-13	77f		Anas undulata		Anatidae	104		25	1	1991						South Africa	Bratachsith						5			Tiny. IDA3127BC			Samantha Harebottle
1	24549	Master file_Harrismith cards 20-05-13	83e		Tadoma cana		Anatidae	103		10	1	1991						South Africa	Doornriver dam						6	dam		IND3127AD			Samantha Harebottle
1	19387	Master file_Harrismith cards 20-05-13	76a		Anas undulata		Anatidae	104		17	4	1991						South Africa	Hardup dam						2	dam		2 adults and young (2/3 grown = 5-6 weeks) IDA3127BC			Samantha Harebottle
1	24025	Master file_Harrismith cards 20-05-13	171d		Plectropterus gambensis		Anatidae	116		18	5	1991						South Africa	Thompson dam						8		1	8 young 3 weeks old and 14 juv. 3 adults present. ELT3127BD			Samantha Harebottle
1	24038	Master file_Harrismith cards 20-05-13	171j		Plectropterus gambensis		Anatidae	116		18	11	1991						South Africa	Bratachsith						1			Adult and 1 young, size of small duck.			Samantha Harebottle
1	11028	Master file_Harrismith cards 20-05-13	158a		Anas erythrorhyncha		Anatidae	108		17	2	1992						South Africa	Yellowwoods						3			With parents. KRM3226CD			Samantha Harebottle
1	11033	Master file_Harrismith cards 20-05-13	158b		Anas erythrorhyncha		Anatidae	108		11	3	1992		-32.6833	26.0834			South Africa	Bedford ponds						9			Female with 9 young 2,3-4 days old. BFD3226CA			Samantha Harebottle
1	24554	Master file_Harrismith cards 20-05-13	83i		Tadoma cana		Anatidae	103		26	1	1993						South Africa	Malangskraal						4	2nd dam	1	3 weeks old. BFD3226CA			Samantha Harebottle
1	19592	Master file_Harrismith cards 20-05-13	76g		Anas undulata		Anatidae	104		10	6	1993						South Africa	Albertvale						8			Two families (adults and 4 young, 3 weeks old and adults and 4 young 1 week old), BFD3226CA			Samantha Harebottle
1	24556	Master file_Harrismith cards 20-05-13	83j		Tadoma cana		Anatidae	103		10	2	1994						South Africa	Albertvale						5	Sm. Dam	1	9-10 weeks old. BFD3226CA			Samantha Harebottle
1	11071	Master file_Harrismith cards 20-05-13	155a		Anas erythrorhyncha		Anatidae	108		15	6	1994						South Africa	Kingsvale								1	Female hiding young in vegetaion. Loud quacking. BFD3226CA			Samantha Harebottle
1	11083	Master file_Harrismith cards 20-05-13	155b		Anas erythrorhyncha		Anatidae	108		5	5	1995						South Africa	Malangskraal						7	Nyara river	1	2 tiny young and 5 young 10 days. BFD3226CA			Samantha Harebottle
1	24052	Master file_Harrismith cards 20-05-13	172a		Plectropterus gambensis		Anatidae	116		17	2	1996						South Africa	Cullendale						6	Vlei (on walk & REG)	1	Parents and 6 young, half grown, brown. BFD3226CA			Samantha Harebottle
1	11100	Master file_Harrismith cards 20-05-13	157a		Anas erythrorhyncha		Anatidae	108		24	4	1996						South Africa	Havelock holme						24	dam		12 young: difference in size between oldest and youngest clearly seen & adults x 2 pairs! Later saw: 6 young (about 4 weeks old) and 6 young ,2 1/2 weeks old both with pair adults			Samantha Harebottle
1	11103	Master file_Harrismith cards 20-05-13	157b		Anas erythrorhyncha		Anatidae	108		20	11	1996						South Africa	Malangskraal						4	dam		4 fluffy young with round bottoms 2 weeks old. BFD3226Ca			Samantha Harebottle
1	19659	Master file_Harrismith cards 20-05-13	74e		Anas undulata		Anatidae	104		28	3	1997						South Africa	Maastroom Patrys hgte Rd						5			1/2 (4 weeks) or less old.			Samantha Harebottle
1	16896	Master file_Harrismith cards 20-05-13	151b		Anas sparsa		Anatidae	105		9	11	1997						South Africa	Glen Gregor						11			Pair and 11 young, 1-2weeks. BFD3226CA			Samantha Harebottle
1	24060	Master file_Harrismith cards 20-05-13	173e		Plectropterus gambensis		Anatidae	116		4	1	1999						South Africa	Kariega Br. PE-GHT						5			Brown young. SLM3226AD			Samantha Harebottle
1	19681	Master file_Harrismith cards 20-05-13	74g		Anas undulata		Anatidae	104		5	2	1999						South Africa	Fontein Doornkloof vly.						3			3 weeks old (brown).			Samantha Harebottle
1	11155	Master file_Harrismith cards 20-05-13	157e		Anas erythrorhyncha		Anatidae	108		4	6	2000						South Africa	Malangskraal						3	reedy side		3 young with 1 adult from reedy side. BFD3226CA			Samantha Harebottle
1	24080	Additional nest records GC	no card		Plectropterus gambensis		Anatidae			3	2	2012		-27.3252	31.9337			South Africa	Phongola Nature Reserve (Jozini dam)	Dominic Henry					6	Large Dam		One adult withg ducklings approx 2-3 weeks old. Ducks were all on water swimming along shoreline
1	22110	Additional nest records GC	no card		Dendrocygna viduata		Anatidae			6	4	2012		-28.2565	32.3941			South Africa	St Lucia Wetland Park (Western shores)	Dominic Henry					9	Small pan		2 Adults with 9 young in sub-adult plumage. Ducks were observed swimming.
2	23540	Kenya Master File v5	2	79-2	Plectropterus gambensis		Anatidae	79	1967-08-08	8	8	1967		-2.61427	37.1473	3		Kenya	Lake Amboseli	D. A. Turner		0			>0	reedbeds in alkaline lake area		not aged with certainty in records. Dry season. Eggs pro VI			Mzwandile Ntamo	1
2	23587	Master file_Harrismith cards 20-05-13	164b		Plectropterus gambensis		Anatidae	116		22	9	1981						South Africa	Tablefarm (Fr. GHT)						1	"Large dam"		Just past Tablefarm, 1 and 1 brown (large) imm.			Samantha Harebottle
2	22462	Master file_Harrismith cards 20-05-13	161a		Netta erythrophthalma		Anatidae	113		2	3	1982						South Africa	"Vlakwater", after Hellspoort (fr. GHT)						2	Small dam		male paretn with 2 young. PBR3326AB			Samantha Harebottle
2	17170	Master file_Harrismith cards 20-05-13	85b		Anas undulata		Anatidae	104		3	2	1984						South Africa	Kariega Bridge on GHT-PE rd.						5			Adults and 5 very small young.			Samantha Harebottle
2	17237	Master file_Harrismith cards 20-05-13	86b		Anas undulata		Anatidae	104		30	8	1985						South Africa	"Mondplaas" Gamtoos R. George-PE						9			Adults with 9 young 4-5 days old.			Samantha Harebottle
2	17275	Master file_Harrismith cards 20-05-13	86c		Anas undulata		Anatidae	104		5	10	1985						South Africa	PA-Kenton				1			sm. Dam opp-Southwell (1)		Female sitting on nest in grass, male nearby, are eggs but can't approach			Samantha Harebottle
2	11682	Master file_Harrismith cards 20-05-13	160c		Anas smithii		Anatidae	112		18	3	1986						South Africa	Kransdrift Airstrip						1			6 adults and 1 young 1/3 size.			Samantha Harebottle
2	24535	Master file_Harrismith cards 20-05-13	57c		Tadoma cana		Anatidae	103		20	10	1986						South Africa	Clifton dam						3	dam		2 adults. Young cannot fly.			Samantha Harebottle
2	24536	Master file_Harrismith cards 20-05-13	57b		Tadoma cana		Anatidae	103		23	10	1986						South Africa	Tablefarm						8	L. Dam	1	(see 2/9/1986) 2 adults with 8 Juveniles. 7 - grey heads; 1 - part white.			Samantha Harebottle
2	18191	Master file_Harrismith cards 20-05-13	84k		Anas undulata		Anatidae	104		26	6	1988						South Africa	Willow Park						5			Adults and 5 new young. (0n 18/6/1988 saw 2 otters)			Samantha Harebottle
2	18882	Master file_Harrismith cards 20-05-13	77d		Anas undulata		Anatidae	104		22	11	1989						South Africa	Varnam vlei						1	vlei	1	Still 1 adult and 1 young (see 17/11/1989)			Samantha Harebottle
2	24002	Master file_Harrismith cards 20-05-13	171g		Plectropterus gambensis		Anatidae	116		21	2	1991						South Africa	Bratachsith						7			Adults and 7 young 4-6 weeks. IDA3127BC			Samantha Harebottle
2	24026	Master file_Harrismith cards 20-05-13	171h		Plectropterus gambensis		Anatidae	116		20	5	1991						South Africa	Haretenbeestehoek dam						1	dam	1	adult and 1 young 8 weeks. SWP3127AA			Samantha Harebottle
2	11034	Master file_Harrismith cards 20-05-13	158b		Anas erythrorhyncha		Anatidae	108		28	3	1992		-32.6833	26.0834			South Africa	Bedford ponds						11		1	Same brood as 11/3/1992.			Samantha Harebottle
2	24045	Master file_Harrismith cards 20-05-13	171k		Plectropterus gambensis		Anatidae	116		13	3	1992						South Africa	Yellowwoods						7			Adult and 6 young about 2 weeks and adult and 1 brown young. KRM3226CD			Samantha Harebottle
2	24555	Master file_Harrismith cards 20-05-13	83j		Tadoma cana		Anatidae	103		4	11	1993						South Africa	Albertvale						13			2 groups, 4 young 3 weeks old, and 8 young 7-8 weeks give high "squeak" in alarm. BFD3226CA			Samantha Harebottle
2	11058	Master file_Harrismith cards 20-05-13	154d		Anas erythrorhyncha		Anatidae	108		1	3	1994						South Africa	Malangskraal						16			1st: 8 young, 10-12 days; 2nd: 8 young, 10-12 days. BFD3226CA			Samantha Harebottle
2	22032	Master file_Harrismith cards 20-05-13	60a		Dendrocygna viduata		Anatidae	99		10	8	1994						South Africa	Kingsvale						10		1	(see 3/4/1994) Still here, Orangey faces and dull-white patch.			Samantha Harebottle
2	11092	Master file_Harrismith cards 20-05-13	156e		Anas erythrorhyncha		Anatidae	108		16	3	1996						South Africa	Malangskraal						1			Hid young? BFD3226CA			Samantha Harebottle
2	11095	Master file_Harrismith cards 20-05-13	156f		Anas erythrorhyncha		Anatidae	108		10	4	1996						South Africa	Cullendale						12	Dam 2		4 and 8 young; 4 weeks and 3 weeks respectivley			Samantha Harebottle
2	24561	Master file_Harrismith cards 20-05-13	196a		Tadoma cana		Anatidae	103		20	11	1996						South Africa	Malangskraal						6	dam	1	6 now, 6 weeks old, see 16.10.1996. BFD3226CA			Samantha Harebottle
2	19664	Master file_Harrismith cards 20-05-13	74f		Anas undulata		Anatidae	104		9	11	1997						South Africa	Glen Gregor						7			1-2 weeks old. BFD3226CA			Samantha Harebottle
2	22109	Additional nest records GC	no card		Dendrocygna viduata		Anatidae			6	4	2012		-28.2365	32.4088			South Africa	St Lucia Wetland Park (Western shores) - Makakatana Bay	Dominic Henry					6	Small pan		1 Adult with 6 young in sub-adult plumage. Ducks were preening and loafing.
2	22111	Additional nest records GC	no card		Dendrocygna viduata		Anatidae			6	2	2013		-27.331	31.9337			South Africa	Phongola Nature Reserve (Jozini dam)	Dominic Henry					10	Large Dam with extensive areas of flooded grass shoreline		1 adult with 10 downy ducklings foraging in flooded grass
3	23573	Kenya Master File v5	3	79-3	Plectropterus gambensis		Anatidae	79	1974-05-01	1	5	1974		-3.52123	37.7344	3		Kenya	Lake Jipe, Tsavo west Park	Britton and Mann		0			2	Freshwater lake with abundant reedbeds		goslings; in size a little larger than fulvous duck, almost size of female knob-billed duck, eggs III			Mzwandile Ntamo	1
3	23585	Master file_Harrismith cards 20-05-13	164a		Plectropterus gambensis		Anatidae	116		1	3	1981						South Africa	Varnham						1						Samantha Harebottle
3	23612	Master file_Harrismith cards 20-05-13	170a		Plectropterus gambensis		Anatidae	116		14	2	1984						South Africa	"Willow Glen"	J.D. Report					7			7 largish young, 2 of these were killed by tractor.			Samantha Harebottle
3	24529	Master file_Harrismith cards 20-05-13	57a		Tadoma cana		Anatidae	103		12	10	1984						South Africa	Kransdrift Airstrip dam						4	dam		1/3 (about 3 weeks) old. Much white and grey/grown stripes here and there. Cap (same colour) on head, parents present but not close (due to me)			Samantha Harebottle
3	10595	Master file_Harrismith cards 20-05-13	153b		Anas erythrorhyncha		Anatidae	108		18	3	1986						South Africa	Tablefarm GHT-BEDFD						3	dam		2 adults and 3 young and 3 adults.			Samantha Harebottle
3	18192	Master file_Harrismith cards 20-05-13	84k		Anas undulata		Anatidae	104		27	6	1988						South Africa	Willow Park						5		1	Adults and 5 new young, still.			Samantha Harebottle
3	24011	Master file_Harrismith cards 20-05-13	171h		Plectropterus gambensis		Anatidae	116		6	3	1991						South Africa	Hartenbeestehoek dam						2	dam		adult and 2 young, brown. SWP3127AA			Samantha Harebottle
3	19425	Master file_Harrismith cards 20-05-13	76b		Anas undulata		Anatidae	104		18	5	1991						South Africa	Bratachsith						1			1/2 size. IDA3127BC			Samantha Harebottle
3	11035	Master file_Harrismith cards 20-05-13	158b		Anas erythrorhyncha		Anatidae	108		16	4	1992		-32.6833	26.0834			South Africa	Bedford ponds						11		1	Female with 11 young and 9 adults. Same brood as 11/3/1992. BFD3226CA			Samantha Harebottle
3	11059	Master file_Harrismith cards 20-05-13	154d		Anas erythrorhyncha		Anatidae	108		1	3	1994						South Africa	Malangskraal						5	Nyara inlet	1	Young 5-6 days old. BFD3226CA			Samantha Harebottle
3	11079	Master file_Harrismith cards 20-05-13	155a		Anas erythrorhyncha		Anatidae	108		1	4	1995						South Africa	Kingsvale						5		1	5 young "smallies" 10 days with adult. BFD3226CA			Samantha Harebottle
3	19643	Master file_Harrismith cards 20-05-13	75c		Anas undulata		Anatidae	104		24	2	1996						South Africa	Yellowwoods						4			14 days old. KRM3226CD			Samantha Harebottle
3	11099	Master file_Harrismith cards 20-05-13	156e		Anas erythrorhyncha		Anatidae	108		23	4	1996						South Africa	Malangskraal						16			3 different broods of 6,7 & 3 All 3 weeks old. BFD3226CA			Samantha Harebottle
3	19650	Master file_Harrismith cards 20-05-13	74a		Anas undulata		Anatidae	104		30	10	1996						South Africa	Cullendale						6			Young 2-3 weeks with parents. BFD3226CA			Samantha Harebottle
3	24562	Master file_Harrismith cards 20-05-13	196a		Tadoma cana		Anatidae	103		20	11	1996						South Africa	Malangskraal						3		1	2-3 weeks old. BFD3226CA			Samantha Harebottle
3	24082	Additional nest records GC	no card		Plectropterus gambensis		Anatidae			6	2	2013		-27.331	31.9337			South Africa	Phongola Nature Reserve (Jozini dam)	Dominic Henry					12	Large Dam with extensive areas of flooded grass shoreline		1 adult with 12 goslings ( <3 weeks old)
4	23570	Kenya Master File v5	4	79-4	Plectropterus gambensis		Anatidae	79	1973-07-15	15	7	1973		-1.41992	36.9299	3		Kenya	Bend Donga Dam, Nairobi National Park	J.F. Reynolds		0			4	Large pool		about size of red-billed teal, egg est V			Mzwandile Ntamo	1
4	24530	Master file_Harrismith cards 20-05-13	58c		Tadoma cana		Anatidae	103		3	10	1985						South Africa	Tablefarm: L. Roadside dam						4	dam		1/2 size, still there on 17th, 23rd and 26th Oct. 1985 (23rd: all grey heads but 2 have some white near bill, male adult seen).			Samantha Harebottle
4	23825	Master file_Harrismith cards 20-05-13	171a		Plectropterus gambensis		Anatidae	116		15	9	1988						South Africa	Willow park						6			2 adults and 6 young about 1/3 size = 4 weeks.			Samantha Harebottle
4	11062	Master file_Harrismith cards 20-05-13	154d		Anas erythrorhyncha		Anatidae	108		22	3	1994						South Africa	Malangskraal						19		1	9 & 10 young 2-3 weeks old. BFD3226CA			Samantha Harebottle
4	22035	Master file_Harrismith cards 20-05-13	60c		Dendrocygna viduata		Anatidae	99		1	4	1995						South Africa	Kingsvale						9			Parents with 9 tinies (less than 1 week old). BFD3226CA			Samantha Harebottle
4	19645	Master file_Harrismith cards 20-05-13	75c		Anas undulata		Anatidae	104		16	3	1996						South Africa	Yellowwoods						4		1	Young not seen hidden? KRM3226CD			Samantha Harebottle
4	19649	Master file_Harrismith cards 20-05-13	75f		Anas undulata		Anatidae	104		23	4	1996						South Africa	Malangskraal						4			3 weeks old. BFD3226CA			Samantha Harebottle
4	19657	Master file_Harrismith cards 20-05-13	74d		Anas undulata		Anatidae	104		20	2	1997						South Africa	Malangskraal						11			10 or 11 tinies. (KVLE end) BFD3226CA			Samantha Harebottle
4	24061	Master file_Harrismith cards 20-05-13	173f		Plectropterus gambensis		Anatidae	116		26	10	1999						South Africa	Cullendale						5			9-10 weeks old. BFD3226CA			Samantha Harebottle
4	24083	Additional nest records GC	no card		Plectropterus gambensis		Anatidae			6	2	2013		-27.331	31.9337			South Africa	Phongola Nature Reserve (Jozini dam)	Dominic Henry					6	Large Dam with extensive areas of flooded grass shoreline		1 adult with 6 goslings (< 3 weeks old) swimming through flooded grass
5	23575	Kenya Master File v5	5	79-5	Plectropterus gambensis		Anatidae	79	1976-08-08	8	8	1976		-0.775384	36.3715	3		Kenya	Lake Naivasha	N.J. Skinner		0			4	Lake Shore		almost full grown with adult pair			Mzwandile Ntamo	1
5	24540	Master file_Harrismith cards 20-05-13	57e		Tadoma cana		Anatidae	103		15	9	1988						South Africa	Willow park						4		1	Parent and 4 tiny young: white and brown stripes.			Samantha Harebottle
5	19613	Master file_Harrismith cards 20-05-13	75f		Anas undulata		Anatidae	104		1	3	1994						South Africa	Malangskraal						4		1	Parents and young 2-3 days old. BFD3226CA			Samantha Harebottle
5	22036	Master file_Harrismith cards 20-05-13	60c		Dendrocygna viduata		Anatidae	99		5	4	1995						South Africa	Kingsvale						9		1	Same as above, with adults. Already look bigger, tumble and dive a lot.			Samantha Harebottle
5	11096	Master file_Harrismith cards 20-05-13	156g		Anas erythrorhyncha		Anatidae	108		13	4	1996						South Africa	Yellowwoods						5			With adults, young 10 days old. KRM3226CD			Samantha Harebottle
5	24559	Master file_Harrismith cards 20-05-13	196a		Tadoma cana		Anatidae	103		16	10	1996						South Africa	Malangskraal						5	dam	1	5+ yellow verytiny downy young. BFD3226CA			Samantha Harebottle
5	19658	Master file_Harrismith cards 20-05-13	74d		Anas undulata		Anatidae	104		22	2	1997						South Africa	Malangskraal						8		1	2 weeks old. BFD3226CA			Samantha Harebottle
5	24068	Master file_Harrismith cards 20-05-13	173f		Plectropterus gambensis		Anatidae	116		2	4	2000						South Africa	Cullendale						5		1	1 with 5 brown young about 4 weeks old. BFD3226CA			Samantha Harebottle
6	23577	Kenya Master File v5	6	79-6	Plectropterus gambensis		Anatidae	79	1977-03-10	10	3	1977		-2.62716	37.2528	3		Kenya	Amboseli NP	Hussein Adan		0			10	Marsh		goslings swimming in a marsh, following their mother			Mzwandile Ntamo	1
6	24541	Master file_Harrismith cards 20-05-13	57e		Tadoma cana		Anatidae	103		3	10	1988						South Africa	Willow park						3		1	3 young left.			Samantha Harebottle
6	19615	Master file_Harrismith cards 20-05-13	75f		Anas undulata		Anatidae	104		23	3	1994						South Africa	Malangskraal						>1	2nd dam	1	Several young, hidden in edge of vegetation, peeping = v. small yet.			Samantha Harebottle
6	22635	Master file_Harrismith cards 20-05-13	161e		Netta erythrophthalma		Anatidae	113		1	4	1995						South Africa	Kingsvale									2 females and 1 male behave as if young or eggs hidden in sedges, facing them all the time. BFD3226CA			Samantha Harebottle
6	19648	Master file_Harrismith cards 20-05-13	75c		Anas undulata		Anatidae	104		13	4	1996						South Africa	Yellowwoods						4		1	1 week old. KRM3226CD			Samantha Harebottle
6	11107	Master file_Harrismith cards 20-05-13	157b		Anas erythrorhyncha		Anatidae	108		17	3	1997						South Africa	Malangskraal						8		1	10-14 weeks old. BFD3226CA			Samantha Harebottle
7	23578	Kenya Master File v5	7	79-7	Plectropterus gambensis		Anatidae	79	1977-04-09	9	4	1977		-2.68333	37.3	3		KENYA	Loginya Swamp (Amboseli)	J.F. Reynolds		0			10	Edge of Swamp		well feathered, only Female with goslings			Mzwandile Ntamo	1
7	23861	Master file_Harrismith cards 20-05-13	171a		Plectropterus gambensis		Anatidae	116		7	12	1988						South Africa	Willow park						2		1	2 adults and 2 juv., brown, near adult size.			Samantha Harebottle
7	24557	Master file_Harrismith cards 20-05-13	83i		Tadoma cana		Anatidae	103		22	3	1994						South Africa	Malangskraal						7		1	2 weeks old. BFD3226CA			Samantha Harebottle
7	23274	Master file_Harrismith cards 20-05-13	174		Oxyura maccoa		Anatidae	117		1	4	1995						South Africa	Kingsvale						5			Male and 2 females, one had 5 young, 1/3 size about 3 weeks old. Swam behind other and female last into sedges. Young pale coloured. 2 nests seen on water made of sedges, untidily, larger than dabchick nest. Stuck up about 4-5cm above water, no female on nest, adults watchful, young hidden.			Samantha Harebottle
7	13361	Master file_Harrismith cards 20-05-13	159d		Anas smithii		Anatidae	112		21	5	1996						South Africa	Yellowwoods						2			2 young in raft, 2/3 grown = not fly nor flap. KRM3226CD			Samantha Harebottle
7	24057	Master file_Harrismith cards 20-05-13	173c		Plectropterus gambensis		Anatidae	116		10	4	1997						South Africa	Malangskraal						>1			Many and large young birds, about 10 weeks old. BFD3226CA			Samantha Harebottle
8	23581	Kenya Master File v5	8	79-8	Plectropterus gambensis		Anatidae	79	1978-07-24	24	7	1978		-2.06667	36.1167	3		Kenya	Ewaso Ngiro Swamp	C.E. Norris		0			9	Swamp		9 full flying juveniles together with knob-billed duck			Mzwandile Ntamo	1
8	24544	Master file_Harrismith cards 20-05-13	57e		Tadoma cana		Anatidae	103		7	12	1988						South Africa	Willow park						1		1	Only one left with grey head male.			Samantha Harebottle
8	11067	Master file_Harrismith cards 20-05-13	154d		Anas erythrorhyncha		Anatidae	108		3	4	1994						South Africa	Malangskraal						22		1	11 young and 11 small young. BFD3226CA			Samantha Harebottle
8	23275	Master file_Harrismith cards 20-05-13	174		Oxyura maccoa		Anatidae	117		5	4	1995						South Africa	Kingsvale						3		1	Male, 2 females and 3 young bathing in sedges. Young much lighter brown than adults, have whitish face and front neck, with "dark" line across face, dark top of head, behind neck. Adults kept eye on them, not very close by.			Samantha Harebottle
8	24058	Master file_Harrismith cards 20-05-13	173c		Plectropterus gambensis		Anatidae	116		7	5	1997						South Africa	Malangskraal						29	Huge dam		Sev. Adult with 8, 5, 2, 1 young all 1/3 size = 4 weeks and 6=5, 1 all 1/2 size = 6 weeks old and 1 large brown young 10-11 weeks old.			Samantha Harebottle
9	23582	Kenya Master File v5	9	79-9	Plectropterus gambensis		Anatidae	79	1979-07-29	29	7	1979		-1.3729	36.8521	3		Kenya	Nairobi NP	M.T. Benford		0			6	Acacia grasslands		parent together with 6 small goslings (card 16/78)			Mzwandile Ntamo	1
9	18652	Master file_Harrismith cards 20-05-13	77a		Anas undulata		Anatidae	104		20	2	1989						South Africa	Willow Park						3			5 Adults & 1 adult with 3 young about 1 week old.			Samantha Harebottle
9	11070	Master file_Harrismith cards 20-05-13	155b		Anas erythrorhyncha		Anatidae	108		11	5	1994						South Africa	Malangskraal						>15			About 9 young 2 days old "Peep's", x 50 of WH. 2/3 young of all ages. 6 & 8 young etc. BFD3226CA			Samantha Harebottle
9	19642	Master file_Harrismith cards 20-05-13	75b		Anas undulata		Anatidae	104		29	1	1996						South Africa	Kingsvale						4			10 days old. BFD3326CA			Samantha Harebottle
9	24565	Master file_Harrismith cards 20-05-13	196a		Tadoma cana		Anatidae	103		21	1	1998						South Africa	Malangskraal						2		1	2 young with white & brown lines, about 1/3 size = 3 weeks old. BFD3226CA			Samantha Harebottle
10	23568	Kenya Master File v5	10	79-10	Plectropterus gambensis		Anatidae	79	1972-03-05	5	3	1972		-3.26561	36.8161	3		TANZANIA	Arusha NP	J.S.S. Beesley		0			8	Dam: Shallow with swampy edges, Forest Edge		Female seen with eight two day old goslings, eggs I			Mzwandile Ntamo	1
10	23891	Master file_Harrismith cards 20-05-13	171a		Plectropterus gambensis		Anatidae	116		20	2	1989						South Africa	Willow park						3		1	3 very young about 6 weeks, brown with white on head (x1).			Samantha Harebottle
10	24558	Master file_Harrismith cards 20-05-13	196a		Tadoma cana		Anatidae	103		2	10	1994						South Africa	Malangskraal						5			Pair and 5 downy small young, Bl & white stripey looking. BFD3226CA			Samantha Harebottle
10	11091	Master file_Harrismith cards 20-05-13	156d		Anas erythrorhyncha		Anatidae	108		16	3	1996						South Africa	Kingsvale						2			2 weeks old BFD3226CA			Samantha Harebottle
10	13402	Master file_Harrismith cards 20-05-13	159e		Anas smithii		Anatidae	112		3	4	1998						South Africa	Malangskraal						2			Parents and 2 young 5-6 weeks old. BFD3226CA			Samantha Harebottle
11	23591	Kenya Master File v5	11	79-11	Plectropterus gambensis		Anatidae	79	1982-03-15	15	3	1982		-8.51667	31.5	3		TANZANIA	Tatanda	David Mayer		0			7	Woodland		1 day old			Mzwandile Ntamo	1
11	18693	Master file_Harrismith cards 20-05-13	77a		Anas undulata		Anatidae	104		29	3	1989						South Africa	Willow Park						2		1	2 Adults and young.			Samantha Harebottle
11	11094	Master file_Harrismith cards 20-05-13	156d		Anas erythrorhyncha		Anatidae	108		7	4	1996						South Africa	Kingsvale						6		1	(see 16/3/1996), 4 young 4 weeks old and 2 young still in sedges BFD3226CA			Samantha Harebottle
12	23579	Kenya Master File v5	12	79-12	Plectropterus gambensis		Anatidae	79	1977-11-12	12	11	1977		-7.74679	34.9643	3		TANZANIA	Msembe, Ruaha NP Tanzania	G. and A. Sage		1	1					note from Ruaha NP visitor's book: monkeys raided spur-winged goose nest			Mzwandile Ntamo	1
12	18883	Master file_Harrismith cards 20-05-13	77a		Anas undulata		Anatidae	104		28	11	1989						South Africa	Willow Park						8		1	Female and 8 young (2-3 days old). She swam out of reeds with 6 y. to opp. Side. Suddenly 2 y. rushed after her out of reeds & disappeared under water. Female quacking loudly & half ran over water searching. Have they all drowned? GHT3326BC			Samantha Harebottle
12	11097	Master file_Harrismith cards 20-05-13	156d		Anas erythrorhyncha		Anatidae	108		17	4	1996						South Africa	Kingsvale						4		1	3 young 4/5 weeks old; 1/2 grown & 1 young swam out of sedges towards parents but more stayed hidden. Very young: head v. yellow and yellow brownish splotched body. BFD3226CA			Samantha Harebottle
13	23566	Kenya Master File v5	13	79-13	Plectropterus gambensis		Anatidae	79	1972-01-15	15	1	1972		-4.15452	36.179	3		TANZANIA	Tarangire NP	Sybil Sassoon		0			2	Bush/Parklands		four adults, two half-grown ducklings, fully fledged. Rain just over, very green, amany pools of water, eggs poss IX or X			Mzwandile Ntamo	1
13	23593	Master file_Harrismith cards 20-05-13	166		Plectropterus gambensis		Anatidae	116		10	8	1982						South Africa	Winburg-Blft.						2	dam, before Verkeerdevlei		With parent.			Samantha Harebottle
13	11098	Master file_Harrismith cards 20-05-13	156d		Anas erythrorhyncha		Anatidae	108		17	4	1996						South Africa	Kingsvale						1		1	Another pair with 1 young 2-3 days, much yellow and brownish.			Samantha Harebottle
14	23562	Kenya Master File v5	14	79-14	Plectropterus gambensis		Anatidae	79	1971-06-10	10	6	1971		-3.26561	36.8161	3		TANZANIA	Arusha NP	J.S.S. Beesley		0			4	Swamp with Pools, 1500M		3 very small young with parents			Mzwandile Ntamo	1
14	19655	Master file_Harrismith cards 20-05-13	74c		Anas undulata		Anatidae	104		20	2	1997						South Africa	Kingsvale						9			Large young in raft and 2 adults. All were peep-ing (still) BFD3226CA			Samantha Harebottle
15	23563	Kenya Master File v5	14	79-14	Plectropterus gambensis		Anatidae	79	1971-06-14	14	6	1971		-3.26561	36.8161	3		TANZANIA	Arusha NP	J.S.S. Beesley		0			4	Swamp with Pools, 1500M	1	4 very small young with parents			Mzwandile Ntamo	1
15	19656	Master file_Harrismith cards 20-05-13	74c		Anas undulata		Anatidae	104		20	2	1997						South Africa	Kingsvale						6		1	As above, both sets of young were steered into sedges.			Samantha Harebottle
16	23557	Kenya Master File v5	15	79-15	Plectropterus gambensis		Anatidae	79	1970-06-17	17	6	1970		-3.26561	36.8161	3		TANZANIA	Arusha NP	J.S.S. Beesley		1	1			Lake, 1500M		Brooding; in long grass on islet of lake			Mzwandile Ntamo	1
16	24056	Master file_Harrismith cards 20-05-13	173b		Plectropterus gambensis		Anatidae	116		4	4	1997						South Africa	Kingsvale						9			Adult and 8 young about 1/2 grown, with pale, pink, thick bills. Brownish- brown, 6 weeks. Came v. slowly one by one out of sedges, last of all female adult. 2nd lot other end of dam 1 young 6 weeks, swam out but returned immediately.			Samantha Harebottle
17	23554	Kenya Master File v5	16	79-16	Plectropterus gambensis		Anatidae	79	1970-04-10	10	4	1970		-3.26561	36.8161	3		TANZANIA	Arusha NP	J.S.S. Beesley		1	1	>1		Lake, 1500M		Brooding; in long grass on islet of lake, several eggs			Mzwandile Ntamo	1
17	24563	Master file_Harrismith cards 20-05-13	196c		Tadoma cana		Anatidae	103		5	10	1997						South Africa	Kingsvale						4			Very small. BFD3226CA			Samantha Harebottle
18	23543	Kenya Master File v5	17	79-17	Plectropterus gambensis		Anatidae	79	1969-05-01	1	5	1969		-3.26561	36.8161	3		TANZANIA	Arusha NP	J.S.S. Beesley		0			6	Swampy Pool, 1500M		adults with 6 very small goslings, eggs III			Mzwandile Ntamo	1
18	24564	Master file_Harrismith cards 20-05-13	196c		Tadoma cana		Anatidae	103		3	11	1997						South Africa	Kingsvale						4		1	Now 4 1/2 weeks old. BFD3226CA			Samantha Harebottle
19	23546	Kenya Master File v5	18	79-18	Plectropterus gambensis		Anatidae	79	1969-06-02	2	6	1969		-3.26561	36.8161	3		TANZANIA	Arusha NP	J.S.S. Beesley		0			8	Swampy Pool		pair of adults with 8 very small goslings, eggs IV			Mzwandile Ntamo	1
19	19654	Master file_Harrismith cards 20-05-13	74b		Anas undulata		Anatidae	104		2	2	1997						South Africa	Kingsvale						3			Raft of 3 young 1/3 size (3 weeks). BFD3226CA			Samantha Harebottle
20	23552	Kenya Master File v5	19	79-19	Plectropterus gambensis		Anatidae	79	1969-07-20	20	7	1969		-3.26561	36.8161	3		TANZANIA	Arusha NP	J.S.S. Beesley		0			6	Swampy Lake, 1500M		very small goslings			Mzwandile Ntamo	1
20	11108	Master file_Harrismith cards 20-05-13	157c		Anas erythrorhyncha		Anatidae	108		4	4	1997						South Africa	Kingsvale end of Malangskraal dam						3	dam		Parent with 2 or 3 (or more) young, came away from edge, were sent back immediately, about 10 days old.			Samantha Harebottle
21	23547	Kenya Master File v5	20	79-20	Plectropterus gambensis		Anatidae	79	1969-06-26	26	6	1969		-3.26561	36.8161	3		TANZANIA	Arusha NP	J.S.S. Beesley		1	1	8		Swamp		nest in long grass, edge of swamp, well-made of grass.			Mzwandile Ntamo	1
21	13317	Master file_Harrismith cards 20-05-13	159c		Anas smithii		Anatidae	112		4	5	1994						South Africa	Kingsvale, Nuara Rv.						1	River		2/3 grown, not fly nor flap = 6 weeks, eating red algae. BFD3226CA			Samantha Harebottle
101	21271	Kenya Master File v5	1	26-1	Dendrocygna viduata		Anatidae	26	1966-06-15	15	6	1966		1.715	33.6111	3		Uganda	Soroti	C.F. Mann		1		14		Swamp		amongst rushes c. 20 yards from water; flat nest, rushes with down lining; adult incubating			Mzwandile Ntamo	1
102	21241	Kenya Master File v5	2	26-2	Dendrocygna viduata		Anatidae	26	1960-03-01	1	3	1960						Uganda	Hippo Wallow, Queen Elizabeth National Park	Warden		0						Flightless young but fully feathered			Mzwandile Ntamo	1
103	21296	Kenya Master File v5	3	26-3	Dendrocygna viduata		Anatidae	26	1971-08-28	28	8	1971		-1.87936	41.3739	3	Mlango wa Hindi	Kenya	Mlango wa Hindi near Kiunga	Britton and Brown		0			7	Coral Island with some breeding terns		tiny ducklings, 1-2 days old; patterned with pale and canary yellow; young ran off 2m or so and hid in sharp, low vegetation while adults swam on the sea nearby			Mzwandile Ntamo	1
104	21297	Kenya Master File v5	4	26-4	Dendrocygna viduata		Anatidae	26	1971-08-28	28	8	1971		-1.87936	41.3739	3	Mlango wa Hindi	Kenya	Mlango wa Hindi near Kiunga	Britton and Brown		1		6		Coral Island with some breeding terns		low cover on top of eroded coral islet; eggs off white, contained tiny dead ducklings about to hatch, but not at all putrefying, two eggs measured were 51x38mm, must have been very recently abandoned			Mzwandile Ntamo	1
105	21344	Kenya Master File v5	5	26-5	Dendrocygna viduata		Anatidae	26	1974-09-14	14	9	1974		-4	39.7167	3	no indication as to how many kms inland, co-ord taken as Bamburi	Kenya	Inland from Bamburi, Mombasa	Britton		0			10	Dam in Farmland		size of moorhen or coot; eggs laid in July since young must have been hatched less than 5-6 weeks			Mzwandile Ntamo	1
106	21345	Kenya Master File v5	6	26-6	Dendrocygna viduata		Anatidae	26	1974-11-29	29	11	1974		-3.96667	39.6833	3	Nguu Tatu coordinates	Kenya	Three Hills Dam, inland from Bamburi, Mombasa	Britton and D.E.G. Backhurst		0			7	Dam: lily covered		young larger than little grebe, c. 10-15 days out of egg, eggs probably laid in October			Mzwandile Ntamo	1
106	24545	Master file_Harrismith cards 20-05-13	83a		Tadoma cana		Anatidae	103		20	8	1989						South Africa	Inneskilling						3	sm. Vlei (3), next to Main rd. to FT.Bft.		Parents with 3 young 3/4 grown in vlei.			Samantha Harebottle
107	21346	Kenya Master File v5	7	26-7	Dendrocygna viduata		Anatidae	26	1975-01-15	15	1	1975		-3.96667	39.6833	3	Nguu Tatu coordinates	Kenya	Three Hills Dam, inland from Bamburi, Mombasa	Britton		0			6	Dam: lily covered		young larger than little grebe, as much as 30 days out of egg, eggs probably laid in November			Mzwandile Ntamo	1
107	18799	Master file_Harrismith cards 20-05-13	77c		Anas undulata		Anatidae	104		9	8	1989						South Africa	Inneskilling dam 1						5	dam 1		2 adults and young 2-3 weeks old.			Samantha Harebottle
108	21351	Kenya Master File v5	8	26-8	Dendrocygna viduata		Anatidae	26	1975-09-26	26	9	1975		-3.96667	39.6833	3	Nguu Tatu coordinates	Kenya	Three Hills Dam, inland from Bamburi, Mombasa	Britton		0			8	Lily covered dam on Farmlands		80% fully grown, with two adults			Mzwandile Ntamo	1
108	18824	Master file_Harrismith cards 20-05-13	77c		Anas undulata		Anatidae	104		29	9	1989						South Africa	Inneskilling main road dam (no 3)						3	main road dam (no 3)	1	2 adults and 3 young about 10-14 days old.			Samantha Harebottle
109	21355	Kenya Master File v5	9	26-9	Dendrocygna viduata		Anatidae	26	1976-02-06	6	2	1976		-3.96667	39.6833	3	Nguu Tatu coordinates	Kenya	Three Hills Dam, inland from Bamburi, Mombasa	Britton		0			6	Freshwater, Lily covered dam		young small, 15-20 days old			Mzwandile Ntamo	1
110	21356	Kenya Master File v5	10	26-10	Dendrocygna viduata		Anatidae	26	1976-02-06	6	2	1976		-3.96667	39.6833	3	Nguu Tatu coordinates	Kenya	Three Hills Dam, inland from Bamburi, Mombasa	Britton		0			10	Freshwater, Lily covered dam		young very small, 7-10 days old			Mzwandile Ntamo	1
111	21360	Kenya Master File v5	11	26-11	Dendrocygna viduata		Anatidae	26	1976-07-07	7	7	1976		-3.96667	39.6833	3	Nguu Tatu coordinates	Kenya	Three Hills Dam, north of Mombasa	P.L Britton		0			3	Small dam on Farmland		3 very small ducklings with adult			Mzwandile Ntamo	1
112	21361	Kenya Master File v5	12	26-12	Dendrocygna viduata		Anatidae	26	1977-02-18	18	2	1977		-1.04938	37.0929	3		Kenya	Thika	W Pennel?		0			4	Dam on Coffe estate		few day old ducklings			Mzwandile Ntamo	1
113	21365	Kenya Master File v5	13	26-13	Dendrocygna viduata		Anatidae	26	1977-09-10	10	9	1977		0.624197	36.0677	3		Kenya	Lake Baringo	W.H.P. Duffus		0			6			6 or 7 tiny ducklings with 2 adults			Mzwandile Ntamo	1
114	21374	Kenya Master File v5	14	26-14	Dendrocygna viduata		Anatidae	26	1978-05-23	23	5	1978		-1.17517	36.845	3		Kenya	Kiambu, 1 mile east of Kiambu township	F.J. McCartney		0			5	Heavily reeded small Dam		very small and downy, but swimming; nest not seen but obviously in reedbed at edge of dam			Mzwandile Ntamo	1
115	21375	Kenya Master File v5	14	26-14	Dendrocygna viduata		Anatidae	26	1978-05-27	27	5	1978		-1.17517	36.845	3		Kenya	Kiambu, 1 mile east of Kiambu township	F.J. McCartney		0			5	Heavily reeded small Dam	1	sighted twice and then disappeared, may have moved to nearby water-filled vlei			Mzwandile Ntamo	1
116	21378	Kenya Master File v5	15	26-15	Dendrocygna viduata		Anatidae	26	1979-07-18	18	7	1979		0.460769	34.1115	3		Kenya	Busia	G.C. Irvine		0			9	Swampy Dam		with parents; ducklings appeared to be about half the size of the adults			Mzwandile Ntamo	1
117	21379	Kenya Master File v5	15	26-15	Dendrocygna viduata		Anatidae	26	1979-07-21	21	7	1979		0.460769	34.1115	3		Kenya	Busia	G.C. Irvine		0			9	Swampy Dam	1	family seen again			Mzwandile Ntamo	1
118	21380	Kenya Master File v5	16	26-16	Dendrocygna viduata		Anatidae	26	1979-08-31	31	8	1979		-3.18804	40.1196	1		Kenya	Pool on Malindi Golf Course	Britton/Pearson		0			13	Pool on Malindi		very small young, c. 1 week old, with adults. End of rains.			Mzwandile Ntamo	1
119	21390	Kenya Master File v5	17	26-17	Dendrocygna viduata		Anatidae	26	1983-06-04	4	6	1983		-1.34834	36.7652	3		Kenya	Pind near Langata Gate, Nairobi Park	D. Brass		0			4	Pond near Langata gate		2 adults and 4 young, active feeding - mostly saw tail ends - faces not white but pale brown			Mzwandile Ntamo	1
120	21385	Kenya Master File v5	18	26-18	Dendrocygna viduata		Anatidae	26	1981-06-23	23	6	1981		-1.3729	36.8521	3		Kenya	Nairobi Park	R.D. Moore		0			10	Sedgy pool in grassland		2 adults with 10 young. Young about 10 days old?			Mzwandile Ntamo	1
121	21694	Kenya Master File v5	19	26-19	Dendrocygna viduata		Anatidae	26	1989-02-11	11	2	1989		-1.36551	36.8216	1		Kenya	Ormanye dam, Nairobi national park	G.C. Irvine		0			5	Water, Small Dam		ducklings still downy			Mzwandile Ntamo	1
121	16903	Additional nest records GC	no card		Anas sparsa		Anatidae			5	9	2011						Kenya	Nairobi River, just below Nairobi Museum	Kevin Gichuki					6			pair has been breeding in same location(nest on riverbank) 'for years'
122	21695	Kenya Master File v5	19	26-19	Dendrocygna viduata		Anatidae	26	1989-02-14	14	2	1989		-1.36551	36.8216	1		Kenya	Ormanye dam, Nairobi national park	G.C. Irvine		0			5	Water, Small Dam	1	all 5 ducklings present, parents diving repeatedly but bringing nothing to ducklings			Mzwandile Ntamo	1
123	21696	Kenya Master File v5	19	26-19	Dendrocygna viduata		Anatidae	26	1989-02-18	18	2	1989		-1.36551	36.8216	1		Kenya	Ormanye dam, Nairobi national park	G.C. Irvine		0			5	Water, Small Dam	1	one violent interaction between two pairs of parents			Mzwandile Ntamo	1
124	21697	Kenya Master File v5	19	26-19	Dendrocygna viduata		Anatidae	26	1989-02-23	23	2	1989		-1.36551	36.8216	1		Kenya	Ormanye dam, Nairobi national park	G.C. Irvine		0			4	Water, Small Dam	1	all ducklings sitting still while parents are away, moved off on return			Mzwandile Ntamo	1
125	21698	Kenya Master File v5	20	26-20	Dendrocygna viduata		Anatidae	26	1989-02-11	11	2	1989		-1.36551	36.8216	1		Kenya	Ormanye dam, Nairobi national park	Geoffrey Dawling		0			11	Water, Small Dam		11 downy ducklings			Mzwandile Ntamo	1
126	21258	Kenya Master File v5	21	26-21	Dendrocygna viduata		Anatidae	26	1965-03-10	10	3	1965		-3.53268	37.3343	3		TANZANIA	Arusha Chini (12 miles south of moshi	J.S.S. Beesley		1	1			Pond, 700m in sugar plantation		brooding on eggs			Mzwandile Ntamo	1
127	22112	Kenya Master File v5	22	26-22	Dendrocygna viduata		Anatidae	26	#NUM!					-3.41667	38	4	co-ord obtained from travelingluck.com possibly across Tanzania and Kenya	Kenya	Serengeti plains	A.R.E. Sinclair		0			6			date not recorded on card. Verbatim entry: young (1) VI. Assumes land V			Mzwandile Ntamo	1
128	21242	Kenya Master File v5	23	26-23	Dendrocygna viduata		Anatidae	26	1960-07-17	17	7	1960						Uganda	Murchison Falls NP, Ongwen Wallows	R.J. Wheater		0			1			ducklings			Mzwandile Ntamo	1
129	21255	Kenya Master File v5	24	26-24	Dendrocygna viduata		Anatidae	26	1965-01-17	17	1	1965		2.26667	31.3833	3		Uganda	Murchison Falls NP, Buligi	R.J. Wheater		0			3			young flightless			Mzwandile Ntamo	1
130	21264	Kenya Master File v5	25	26-25	Dendrocygna viduata		Anatidae	26	1965-10-17	17	10	1965		2.26667	31.3833	3		Uganda	Murchison Falls NP, Buligi	R.J. Wheater		0			8			young flightless			Mzwandile Ntamo	1
131	25596	Kenya Master File v5	1	29-1	Thalassornis leuconotus		Anatidae	29	1990-08-01	1	8	1990		-1.20194	36.7939	3		Kenya	Closeburn Nursery Limuru Road	June Dirks		0			3	Nursery, Coffee, small pond and water Lillies		Unknown number of adults			Mzwandile Ntamo	1
132	25597	Kenya Master File v5	2	29-2	Thalassornis leuconotus		Anatidae	29	1990-08-15	15	8	1990		-1.10319	36.6324	1		Kenya	Manguo Swamp, Limuru	June Dirks		0				Temporary Pond and Swamp		Adults and Young			Mzwandile Ntamo	1
133	25270	Kenya Master File v5	3	29-3	Thalassornis leuconotus		Anatidae	29	1918-03-15	15	3	1918		-1.03505	36.6344	2		Kenya	Lari Swamp	Van Someren		0						"many" clutches			Mzwandile Ntamo	1
134	25272	Kenya Master File v5	4	29-4	Thalassornis leuconotus		Anatidae	29	1937-05-15	15	5	1937						Kenya	Kiambu Swamp	G R Cunningham-Van Someren		1	1			only swamp		A short female "laid egg"			Mzwandile Ntamo	1
135	25352	Kenya Master File v5	5	29-5	Thalassornis leuconotus		Anatidae	29	1960-05-01	1	5	1960		-1.35925	36.8547	1	Co-ordinate taken as Upper Karen Dam	Kenya	Karen Dam, Nairobi	G R Cunningham-Van Someren		1	1	5		small papyrus island					Mzwandile Ntamo	1
136	25358	Kenya Master File v5	5	29-5	Thalassornis leuconotus		Anatidae	29	1961-05-24	24	5	1961		-1.35925	36.8547	1	Co-ordinate taken as Upper Karen Dam	Kenya	Karen Dam, Nairobi	G R Cunningham-Van Someren		1	1	5		small papyrus island	1				Mzwandile Ntamo	1
137	25363	Kenya Master File v5	5	29-5	Thalassornis leuconotus		Anatidae	29	1961-06-04	4	6	1961		-1.35925	36.8547	1	Co-ordinate taken as Upper Karen Dam	Kenya	Karen Dam, Nairobi	G R Cunningham-Van Someren		1	1	5		small papyrus island	1				Mzwandile Ntamo	1
138	25364	Kenya Master File v5	5	29-5	Thalassornis leuconotus		Anatidae	29	1961-06-04	4	6	1961		-1.35925	36.8547	1	Co-ordinate taken as Upper Karen Dam	Kenya	Karen Dam, Nairobi	G R Cunningham-Van Someren		1	1	7		small papyrus island	1				Mzwandile Ntamo	1
139	25353	Kenya Master File v5	6	29-6	Thalassornis leuconotus		Anatidae	29	1960-05-01	1	5	1960		-1.35925	36.8547	1	Co-ordinate taken as Upper Karen Dam	Kenya	Karen Dam, Nairobi	G R Cunningham-Van Someren		1	1	5		small papyrus island					Mzwandile Ntamo	1
140	25359	Kenya Master File v5	7	29-7	Thalassornis leuconotus		Anatidae	29	1961-05-24	24	5	1961		-1.35925	36.8547	1	Co-ordinate taken as Upper Karen Dam	Kenya	Karen Dam, Nairobi	G R Cunningham-Van Someren		1	1	5		small papyrus island					Mzwandile Ntamo	1
141	25365	Kenya Master File v5	8	29-8	Thalassornis leuconotus		Anatidae	29	1961-06-04	4	6	1961		-1.35925	36.8547	1	Co-ordinate taken as Upper Karen Dam	Kenya	Karen Dam, Nairobi	G R Cunningham-Van Someren		1	1	5		small papyrus island		2 nests on papyrus island.These nests plus 2 others within 2 yards on small papyrus island. Other neste of Limnocorax flavirostrio and Fulica cristata			Mzwandile Ntamo	1
142	25366	Kenya Master File v5	8	29-8	Thalassornis leuconotus		Anatidae	29	1961-06-04	4	6	1961		-1.35925	36.8547	1	Co-ordinate taken as Upper Karen Dam	Kenya	Karen Dam, Nairobi	G R Cunningham-Van Someren		1	1	7		small papyrus island		2 nests on papyrus island.These nests plus 2 others within 2 yards on small papyrus island. Other neste of Limnocorax flavirostrio and Fulica cristata			Mzwandile Ntamo	1
143	25732	Kenya Master File v5	9	29-9	Thalassornis leuconotus		Anatidae	29	#NUM!					-0.533333	37.45	3		Kenya	Embu	L.H. Brown		0						data from broods, indicated laying VII (1), IX (1), X (1)			Mzwandile Ntamo	1
144	25409	Kenya Master File v5	10	29-10	Thalassornis leuconotus		Anatidae	29	1967-07-21	21	7	1967		-0.775384	36.3715	3		Kenya	Lake Naivasha	Dr. F. Bell		0									Mzwandile Ntamo	1
145	25412	Kenya Master File v5	11	29-11	Thalassornis leuconotus		Anatidae	29	1968-09-04	4	9	1968		-0.775384	36.3715	3		Kenya	L. Naivasha, Kenya. 6000ft	L.H. Brown		0			5	Among lily beds in lake		small			Mzwandile Ntamo	1
146	25413	Kenya Master File v5	12	29-12	Thalassornis leuconotus		Anatidae	29	1968-09-18	18	9	1968		-0.775384	36.3715	3		Kenya	L. Naivasha, Kenya	L.H. Brown		0			7	Lily beds round lake		small. Both parents with brood, swimming about			Mzwandile Ntamo	1
147	25435	Kenya Master File v5	13	29-13	Thalassornis leuconotus		Anatidae	29	1969-07-05	5	7	1969		-0.775384	36.3715	3		Kenya	L. Naivasha, Kenya. 6000ft	L.H. Brown		0			3	Lily pads and weeds inside papyrus lagoon		1/2 grown. With parents. Young hatched June, from Eggs probably laid in May			Mzwandile Ntamo	1
148	25373	Kenya Master File v5	14	29-14	Thalassornis leuconotus		Anatidae	29	2052-02-15	7-14	6	1962		-0.775384	36.3715	3		Kenya	Lake Naivasha	G R Cunningham-Van Someren		1	1	5		papyrus edge		papyrus edge. Severall nests			Mzwandile Ntamo	1
149	25374	Kenya Master File v5	14	29-14	Thalassornis leuconotus		Anatidae	29	2052-02-15	7-14	6	1962		-0.775384	36.3715	3		Kenya	Lake Naivasha	G R Cunningham-Van Someren		1	1	7		papyrus edge	1	papyrus edge. Severall nests			Mzwandile Ntamo	1
150	25375	Kenya Master File v5	14	29-14	Thalassornis leuconotus		Anatidae	29	2052-02-15	7-14	6	1962		-0.775384	36.3715	3		Kenya	Lake Naivasha	G R Cunningham-Van Someren		1	1	3		papyrus edge	1	papyrus edge. Severall nests			Mzwandile Ntamo	1
151	25376	Kenya Master File v5	14	29-14	Thalassornis leuconotus		Anatidae	29	2052-02-15	7-14	6	1962		-0.775384	36.3715	3		Kenya	Lake Naivasha	G R Cunningham-Van Someren		1	1	3		papyrus edge	1	papyrus edge. Severall nests			Mzwandile Ntamo	1
152	25377	Kenya Master File v5	15	29-15	Thalassornis leuconotus		Anatidae	29	1963-05-25	25	5	1963		-0.775384	36.3715	3		Kenya	L. Naivasha	D.A. Turner		1	1	7		in rushes on water, papyrus swamp		Est laying date 17/5. 24/6. 6 young had hatched. 1 egg colluted.			Mzwandile Ntamo	1
153	25387	Kenya Master File v5	16	29-16	Thalassornis leuconotus		Anatidae	29	1963-11-05	5	11	1963		-0.775384	36.3715	3		Kenya	L. Naivasha	D.A. Turner		0				Papyrus, lily lagoons.					Mzwandile Ntamo	1
154	25390	Kenya Master File v5	17	29-17	Thalassornis leuconotus		Anatidae	29	1964-03-28	28	3	1964		-0.775384	36.3715	3		Kenya	L. Naivasha	D.A. Turner		0			5	Lily lagoons along lake edge					Mzwandile Ntamo	1
155	25391	Kenya Master File v5	17	29-17	Thalassornis leuconotus		Anatidae	29	1964-05-19	19	5	1964		-0.775384	36.3715	3		Kenya	L. Naivasha	D.A. Turner		0			4	Lily lagoons along lake edge	1	Eggs IV (I) II (I)			Mzwandile Ntamo	1
156	25416	Kenya Master File v5	18	29-18	Thalassornis leuconotus		Anatidae	29	1968-10-13	13	10	1968						Kenya	Marina bay, L. Naivasha	P.M. Allen		0				Lake Naivasha		a pair with young. There were many there then. But none seen for several years now.			Mzwandile Ntamo	1
157	25466	Kenya Master File v5	19	29-19	Thalassornis leuconotus		Anatidae	29	1977-07-10	10	7	1977		-1.04938	37.0929	3		Kenya	Thika			0			7	Flooded vlei		2 day old ducklings			Mzwandile Ntamo	1
158	25468	Kenya Master File v5	20	29-20	Thalassornis leuconotus		Anatidae	29	1977-10-19	19	10	1977						Kenya	Faulkner Farm. Karen Rd. Nairobi	June Dirks		0			5	Temporary Dam, well filled Since Long Rains with Sedge and water plants, well established.		dark brown with darker heads. White chin and paler brown below.			Mzwandile Ntamo	1
159	25475	Kenya Master File v5	21	29-21	Thalassornis leuconotus		Anatidae	29	1979-10-21	21	10	1979		-1.33895	36.8098	1		Kenya	Nairobi N.P. Hyena Dam	Fieur Ng'weno		0			4	Pond with water lilies		downy ducklings about 1 week old? Small, downy, fluffy, brown and cream. 27.10.79: seen again. Slighty larger. Learning to dive. 8.11.79: 5 ducklings with two parents. Another family?			Mzwandile Ntamo	1
160	25474	Kenya Master File v5	22	29-22	Thalassornis leuconotus		Anatidae	29	1979-09-19	19	9	1979		-1.22582	36.7945	3		Kenya	Red Hill Road, Nairobi			0			4	Small pond		very young. This pond has since been drained.			Mzwandile Ntamo	1
161	25476	Kenya Master File v5	23	29-23	Thalassornis leuconotus		Anatidae	29	1979-10-27	27	10	1979						Kenya	"Wilson Airport Dam" N.N.P.	B.S. Meadows		0			1			4 adults with 1 3/4g duckling. 17 adults with 4 ducklings reported to me.			Mzwandile Ntamo	1
162	25421	Kenya Master File v5	24	29-24	Thalassornis leuconotus		Anatidae	29	1968-12-01	1	12	1968		-3.26561	36.8161	3		TANZANIA	Arusha National Park	J.S.S. Beesley		1	1			Grassy rain-water pool		brooding			Mzwandile Ntamo	1
163	25436	Kenya Master File v5	25	29-25	Thalassornis leuconotus		Anatidae	29	1969-11-14	14	11	1969		-3.26561	36.8161	3		TANZANIA	Arusha National Park	J.S.S. Beesley		1	1			Rainpool of 3 acres		brooding			Mzwandile Ntamo	1
164	25417	Kenya Master File v5	26	29-26	Thalassornis leuconotus		Anatidae	29	1968-10-31	31	10	1968		-3.26561	36.8161	3		TANZANIA	Arusha National Park	J.S.S. Beesley		0				Swampy rain pools in forest		Two parties of very small young			Mzwandile Ntamo	1
165	25414	Kenya Master File v5	27	29-27	Thalassornis leuconotus		Anatidae	29	1968-09-20	20	9	1968		-3.26561	36.8161	3		TANZANIA	Arusha National Park	J.S.S. Beesley		0				Swampy Pool		Parents with very small young			Mzwandile Ntamo	1
166	25424	Kenya Master File v5	28	29-28	Thalassornis leuconotus		Anatidae	29	1969-01-12	12	1	1969		-3.26561	36.8161	3		TANZANIA	Arusha National Park	J.S.S. Beesley		1	1			Rainpool		brooding			Mzwandile Ntamo	1
167	25277	Kenya Master File v5	29	29-29	Thalassornis leuconotus		Anatidae	29	1941-04-13	13	4	1941		-1.34584	29.7724	2		Uganda	L. Chamafi-S.W. Kigezi	C.R.S. Pitman		1	1	5		inside phragmites edge to lake, almost tunnel cut from lake					Mzwandile Ntamo	1
168	25733	Kenya Master File v5	30	29-30	Thalassornis leuconotus		Anatidae	29	#NUM!							5		Kenya				0							COMPLEX CARD		Mzwandile Ntamo	1
169	11295	Kenya Master File v5	1	7-1	Anas hottentota		Anatidae	7	1972-08-13	13	8	1972						Kenya	Mwea irrigation Scheme, nr. Embu	Bachhunt		0				Rice Scheme		female shot with eggs			Mzwandile Ntamo	1
170	11297	Kenya Master File v5	2	7-2	Anas hottentota		Anatidae	7	1977-07-22	22	7	1977		-1.04938	37.0929	3		Kenya	Thika	W Plumb		0			5	Flooded Vlei		2 day old ducklings			Mzwandile Ntamo	1
171	11298	Kenya Master File v5	3	7-3	Anas hottentota		Anatidae	7	1977-08-17	17	8	1977				5		Kenya	Balker swamp in Deft Valley? West of Ngong Hells	GRCVS, G.Modge		0			6	seasonal Swamp in acacia grasslands		just hatched			Mzwandile Ntamo	1
172	11299	Kenya Master File v5	4	7-4	Anas hottentota		Anatidae	7	1978-01-29	29	1	1978						Kenya	Ngong Rifle Range Swamp	JF Reynolds		1		8		Temporary Swamp					Mzwandile Ntamo	1
173	11291	Kenya Master File v5	5	7-5	Anas hottentota		Anatidae	7	1971-09-21	21	9	1971		-3.26561	36.8161	3		TANZANIA	Arusha National Park	J.S.S. Beesley		0			4	Swamp. 1500m					Mzwandile Ntamo	1
174	11293	Kenya Master File v5	6	7-6	Anas hottentota		Anatidae	7	1972-03-20	20	3	1972		-3.174	35.5639	3		Tanzania	Ngorongoro Crater	Sybih Sassoon		0			3	By small pool and bushes		still fluffy			Mzwandile Ntamo	1
175	11290	Kenya Master File v5	7	7-7	Anas hottentota		Anatidae	7	1963-10-11	11	10	1963		-0.357058	36.0971	1		Kenya	Lake Nakuru	D.A. Turner		0			2	Alkaluce lake					Mzwandile Ntamo	1
176	19675	Kenya Master File v5	1	25-1	Anas undulata		Anatidae	25	1998-01-19	19	1	1998				5		Kenya		Charles Waihenya		0				dump, Scirpus inclinatus		eggs stolen			Mzwandile Ntamo	1
177	19676	Kenya Master File v5	2	25-2	Anas undulata		Anatidae	25	1998-01-01	1	1	1998		-0.15	36.4333	3		Kenya	Lake Olbolossat, Nyahururu	Charles Waihenya		1		7		Swamp/marsh		swamp/marsh. dominant plant(s) in habitat: Scirpus inclinatus			Mzwandile Ntamo	1
178	19677	Kenya Master File v5	2	25-2	Anas undulata		Anatidae	25	1998-01-02	2	1	1998		-0.15	36.4333	3		Kenya	Lake Olbolossat, Nyahururu	Charles Waihenya		0		0		Swamp/marsh	1	swamp/marsh. dominant plant(s) in habitat: Scirpus inclinatus			Mzwandile Ntamo	1
179	19589	Kenya Master File v5	3	25-3	Anas undulata		Anatidae	25	1993-04-09	9	4	1993		-0.7	36.5667	3	given deg mins secs 0°42'S 36°34'E	Kenya	North Kinangop	James Wainaina		0			8	Fimani Mbae- Dam		Ducklings with both parents in the water swimming. 2 ducklings predited by dogs.			Mzwandile Ntamo	1
179	19696	Additional nest records GC	no card		Anas undulata		Anatidae			6	6	2012		-27.3549	32.5608			South Africa	Lake Sibaya (Mseleni Shore)	Dominic Henry					5	Inlet of large freshwater lake		1 Adult with 5 ducklings swimming and dabbling. Young had downy feathers and looked approx 3 weeks old.
180	17224	Kenya Master File v5	4	25-4	Anas undulata		Anatidae	25	1985-06-26	26	6	1985						Kenya	Near no. 7 Nairobi National Park	Fleur Ng'weno & birdwalk		0			2	shallow pond in rocky grassland		very young and downy. Swimming behind adult; soon disappeared in the vegetation.			Mzwandile Ntamo	1
181	17135	Kenya Master File v5	5	25-5	Anas undulata		Anatidae	25	1983-07-24	24	7	1983		-8.51667	35.1833	3	8°31'S 35°11'E given co-ords	Tanzania	Mufindi	Kimbo (AJ) Beakbane		0			4	Lake highlands grass plateau		FG with 4 small chicks (approx. 3 wks)			Mzwandile Ntamo	1
182	19698	Kenya Master File v5	6	25-6	Anas undulata		Anatidae	25	#NUM!									Kenya	Lengetia Farm Luan Narok	P. Sessions		0				Dam		pairs resident on dam nearly all year round, but not so far found by me to breed. However 1 masaï shepherd said he found a nest with "about 10 eggs", which could have only referred to this bird…			Mzwandile Ntamo	1
183	16962	Kenya Master File v5	7	25-7	Anas undulata		Anatidae	25	1962-02-10	10	2	1962		-4.13258	39.3278	3		Kenya	Kinangop	Blencowe		1	1		5	Dam		one week- 10 days old.			Mzwandile Ntamo	1
184	16963	Kenya Master File v5	7	25-7	Anas undulata		Anatidae	25	1962-02-10	10	2	1962		-4.13258	39.3278	3		Kenya	Kinangop	Blencowe		1	1		5	Dam		one week- 10 days old.				1
185	16964	Kenya Master File v5	8	25-8	Anas undulata		Anatidae	25	1962-06-10	10	6	1962		-0.7	36.5667	3		Kenya	North Kinangop	H.J. Lee		0			9	Dam		half-grown with adult			Mzwandile Ntamo	1
186	16965	Kenya Master File v5	8	25-8	Anas undulata		Anatidae	25	1962-06-10	10	6	1962		-0.7	36.5667	3		Kenya	North Kinangop	H.J. Lee		0			9	Dam		very small young in bunch			Mzwandile Ntamo	1
187	16968	Kenya Master File v5	9	25-9	Anas undulata		Anatidae	25	1967-06-26	26	6	1967		-0.756058	36.6728	2		Kenya	Sasumua Dam, S Kinangop, Kenya	W.G. Dyson		0			4	Reservoir at 5000ft		about 1/4 size of adult swimming with mother.			Mzwandile Ntamo	1
188	16969	Kenya Master File v5	10	25-10	Anas undulata		Anatidae	25	1970-04-19	19	4	1970		-0.300383	35.8167	3	Elburgon is a township, not sure how far south this card refers to, co-ord taken as the city as for now	Kenya	Elburgon, South, Lower Slopes	G.R. Cunningham-van Someren		1		1		Dam on Farm		Creamy white			Mzwandile Ntamo	1
189	16970	Kenya Master File v5	11	25-11	Anas undulata		Anatidae	25	1970-08-13	13	8	1970		-0.775384	36.3715	3		Kenya	L. Naivasha	D.A. Turner		0			3	Lagoon on lake edge					Mzwandile Ntamo	1
190	16971	Kenya Master File v5	12	25-12	Anas undulata		Anatidae	25	1970-10-15	15	10	1970		0.948567	35.5085	3		Kenya	nr. Kapsoler, Kenya	C.F. Mann		0			3	Papyrus marsh with open water		1/2 grown			Mzwandile Ntamo	1
191	16972	Kenya Master File v5	13	25-13	Anas undulata		Anatidae	25	1971-06-19	19	6	1971				5		Kenya	The Ark, Aberdares forests	L.H. Brown		0			9	cyperus marsh in Aberdares forest, 7600ft A.S.L		recently hatched			Mzwandile Ntamo	1
192	16973	Kenya Master File v5	14	25-14	Anas undulata		Anatidae	25	1975-09-08	8	9	1975		0.726071	36.605	3		Kenya	Kisima Farm, 30m north of Rumuruti, Kenya	Dave Wolf		0			1	Lake on plateau		1/2 grown brood			Mzwandile Ntamo	1
192	24539	Master file_Harrismith cards 20-05-13	57f		Tadoma cana		Anatidae	103		11	2	1988						South Africa	The Fort						2			female and 2 small young.			Samantha Harebottle
193	17003	Kenya Master File v5	15	25-15	Anas undulata		Anatidae	25	1978-05-08	8	5	1978		0.083972	35.5326	3		Kenya	Timborou-9300 a.s.l.	F.T. Brucefiller		0			6	Road-side, reedy dam		downy ducklings observed with parents.			Mzwandile Ntamo	1
193	18190	Master file_Harrismith cards 20-05-13	84j		Anas undulata		Anatidae	104		8	6	1988						South Africa	The Fort						1			about 1 week old. (storm & rain)			Samantha Harebottle
194	17006	Kenya Master File v5	16	25-16	Anas undulata		Anatidae	25	1978-06-04	4	6	1978		0.085647	35.5303	3		Kenya	Timborou Summit	Pelchen		0				Pool at roadside		adults plus several 1/2 grown			Mzwandile Ntamo	1
195	17007	Kenya Master File v5	17	25-17	Anas undulata		Anatidae	25	1978-06-26	26	6	1978		-1.17517	36.845	3		Kenya	Kiambu (1 mile east of Kiambu Township)	F.J. McCartney		0			5	Heavily reeded small Dam		fairly well feathered and probably about 3-4 weeks old, swimming. Not seen since 10.7.78			Mzwandile Ntamo	1
196	17027	Kenya Master File v5	18	25-18	Anas undulata		Anatidae	25	1979-01-24	24	1	1979		-1.04738	36.7543	1		Kenya	Ruiru Dam NR Club 79	B Pomeroy & K.W. Richmond		0			6	Swampy Dam, Stream with Papyrus		Female with 6 downy ducklings			Mzwandile Ntamo	1
197	17028	Kenya Master File v5	19	25-19	Anas undulata		Anatidae	25	1979-01-27	27	1	1979		1.08991	35.1204	3	not Smarts Swamp	Kenya	Saiwa Swamp	B.S. Meadows		0			5			1 female with 5 1/2g young			Mzwandile Ntamo	1
198	17049	Kenya Master File v5	20	25-20	Anas undulata		Anatidae	25	1979-07-17	17	7	1979		-0.473544	36.7099	3		Kenya	Aberdare N.P.	Peter Davey		0			3	Forest Pool-Alt 7500		brownish down some feathers, still flightless			Mzwandile Ntamo	1
199	17050	Kenya Master File v5	21	25-21	Anas undulata		Anatidae	25	1979-07-29	29	7	1979		1.08991	35.1204	3		Kenya	Saiwa Swamp	B.S. Meadows		1	2		7			8 Ads with 2 broods of 3 and 4 1/2g ducklings.			Mzwandile Ntamo	1
200	17057	Kenya Master File v5	21	25-21	Anas undulata		Anatidae	25	1979-08-25	25	8	1979		1.08991	35.1204	3		Kenya	Saiwa Swamp	B.S. Meadows		0			6			13 Ad with 6 3/4g young				1
201	17094	Kenya Master File v5	22	25-22	Anas undulata		Anatidae	25	1980-04-27	27	4	1980		-1.25	36.9	3		Kenya	Dandora S.W. Nairobi	B.S. Meadows		0			8			newly hatched downy young with two adults			Mzwandile Ntamo	1
202	17103	Kenya Master File v5	23	25-23	Anas undulata		Anatidae	25	1982-06-11	11	6	1982		-8.6	35.35	3	8°36'S 35°21'E co-ords given	TANZANIA		Rimbo Bearbane		0			3	small trout and irrigation dam in forested valley bottom		very fluffy dark brown above. Stripe over eye. Light and conspiquions but just getting yellow tinge.			Mzwandile Ntamo	1
203	17104	Kenya Master File v5	23	25-23	Anas undulata		Anatidae	25	1982-06-18	18	6	1982		-8.6	35.35	3	8°36'S 35°21'E co-ords given	TANZANIA		Rimbo Bearbane		0			3		1					1
204	17097	Kenya Master File v5	24	25-24	Anas undulata		Anatidae	25	1980-12-26	26	12	1980		0.480676	30.3911	3		Uganda	Kibale Forest, Uganda	J.P. Skorupa		0			6	Papyrus Swamp inside forest		> 6 fledglings accompanied by 1 adult. About 1/3 adult body size.			Mzwandile Ntamo	1
205	16957	Kenya Master File v5	25	25-25	Anas undulata		Anatidae	25	1935-06-28	28	6	1935		-1.29106	29.9133	3		Uganda	Bufunda, L. Bunyonyi, S.W. Kigezi, S.W. Uganda	C.R.S. Pitman		1	1	6				51.3x39.4, 53.2x40.3, 51.1x39, 53x39.3, 51.3x39.6, 53.2x40.8			Mzwandile Ntamo	1
206	16958	Kenya Master File v5	25	25-25	Anas undulata		Anatidae	25	1935-07-12	12	7	1935		-1.29106	29.9133	3		Uganda	Bufunda, L. Bunyonyi, S.W. Kigezi, S.W. Uganda	C.R.S. Pitman		1	1	6			1	52.5x39.3, 52.3x41, 50.6x39.9, 51.6x40.3, 49.7x39.7, 50.1x39.3			Mzwandile Ntamo	1
207	7864	Kenya Master File v5	1	37-1	Anas capensis		Anatidae	37	1937-05-31		6	1937		-1.17481	36.8304	3		Kenya	Kiambu	van Someren		1	1	3							Mzwandile Ntamo	1
208	7865	Kenya Master File v5	1	37-1	Anas capensis		Anatidae	37	1937-05-31		6	1937		-1.17481	36.8304	3		Kenya	Kiambu	van Someren		1	1	4			1				Mzwandile Ntamo	1
209	7884	Kenya Master File v5	2	37-2	Anas capensis		Anatidae	37	1967-10-01	1	10	1967		-3.26561	36.8161	3		TANZANIA	Arusha NP	J.S.S. Beesley		0			6	Lake (Alkaline)		very small ducklings			Mzwandile Ntamo	1
210	7887	Kenya Master File v5	3	37-3	Anas capensis		Anatidae	37	1968-10-13	13	10	1968		-3.26561	36.8161	3		TANZANIA	Arusha NP	J.S.S. Beesley		1		9		island in lake, grass		well hidden in grass on island in lake			Mzwandile Ntamo	1
211	7891	Kenya Master File v5	4	37-4	Anas capensis		Anatidae	37	1969-03-20	20	3	1969		-3.26561	36.8161	3		TANZANIA	Arusha NP	J.S.S. Beesley		0				Islet of Lake 1500m		Eggs, did not record number. In grass on Islet in lake			Mzwandile Ntamo	1
212	9168	Kenya Master File v5	5	37-5	Anas capensis		Anatidae	37	1990-07-07	7	7	1990		-1.94468	36.2522	3		Kenya	Lake Magadi QSD75C	P.J. Squelch		0			7	Lake		ducklings glimpsed briefly as I was driving past, they were swimming in company with parents			Mzwandile Ntamo	1
213	8426	Kenya Master File v5	6	37-6	Anas capensis		Anatidae	37	1986-07-25	25	7	1986		-1.94468	36.2522	3		Kenya	Lake Magadi (Ndutu)	David Moyer		0			6	Soda lake and shore		about 3/4 grown. Immature.			Mzwandile Ntamo	1
214	8427	Kenya Master File v5	7	37-7	Anas capensis		Anatidae	37	1986-07-25	25	7	1986		-1.94468	36.2522	3		Kenya	Lake Magadi (Ndutu)	David Moyer		0			2	Soda lake shore		young very small probably less than 1 week old			Mzwandile Ntamo	1
215	8428	Kenya Master File v5	8	37-8	Anas capensis		Anatidae	37	1986-07-25	25	7	1986		-1.94468	36.2522	3		Kenya	Lake Magadi (Ndutu)	David Moyer		0			7	Soda lake shore		young about 3/4 grown			Mzwandile Ntamo	1
216	8429	Kenya Master File v5	9	37-9	Anas capensis		Anatidae	37	1986-07-25	25	7	1986		-1.94468	36.2522	3		Kenya	Lake Magadi (Ndutu)	David Moyer		0			7	Soda lake shore		young were very small probably less than 1 week old			Mzwandile Ntamo	1
217	7930	Kenya Master File v5	10	37-10	Anas capensis		Anatidae	37	1973-02-14	14	2	1973		-3.26561	36.8161	3		TANZANIA	Arusha NP	Sifaeli Mungure		0			8	water/Lake		tiny chicks seen swimming with parents			Mzwandile Ntamo	1
218	7934	Kenya Master File v5	11	37-11	Anas capensis		Anatidae	37	1973-08-09	9	8	1973		-1.94468	36.2522	3		TANZANIA	Serengeti NP (Lake Magadi)	Sifaeli Mungure		0			3	water		half grown ducklings with almost fully developed feathers			Mzwandile Ntamo	1
219	7935	Kenya Master File v5	12	37-12	Anas capensis		Anatidae	37	1973-08-09	9	8	1973		-1.94468	36.2522	3		TANZANIA	Serengeti NP (Lake Magadi)	Sifaeli Mungure		0			4	water		tiny young with downy feathers			Mzwandile Ntamo	1
220	8116	Kenya Master File v5	13	37-13	Anas capensis		Anatidae	37	1980-10-12	12	10	1980		-3.26561	36.8161	3		TANZANIA	Arusha NP	J.S.S. Beesley		0			6	Alkaline Lake 1400m		4 day old ducklings			Mzwandile Ntamo	1
221	8117	Kenya Master File v5	13	37-13	Anas capensis		Anatidae	37	1980-10-12	12	10	1980		-3.26561	36.8161	3		TANZANIA	Arusha NP	J.S.S. Beesley		0			4	Alkaline Lake 1400m		7-8 day old ducklings			Mzwandile Ntamo	1
222	8132	Kenya Master File v5	14	37-14	Anas capensis		Anatidae	37	1981-08-30	30	8	1981		-3.26561	36.8161	3		TANZANIA	Arusha NP	J.S.S. Beesley		0			5	Alkaline Lake 1400m		3-4 day old young			Mzwandile Ntamo	1
223	8133	Kenya Master File v5	14	37-14	Anas capensis		Anatidae	37	1981-08-30	30	8	1981		-3.26561	36.8161	3		TANZANIA	Arusha NP	J.S.S. Beesley		0			8	Alkaline Lake 1400m		4-5day old young			Mzwandile Ntamo	1
224	8544	Kenya Master File v5	15	37-15	Anas capensis		Anatidae	37	1987-07-13	13	7	1987		-3.0368	35.4348	3		Tanzania	Ngorongoro cons area	John Fanshawe		0			4	Lake laganja		pair with 4 ducklings			Mzwandile Ntamo	1
225	8539	Kenya Master File v5	16	37-16	Anas capensis		Anatidae	37	1987-06-23	23	6	1987		-3.0368	35.4348	3		Tanzania	Ngorongoro cons area	John Fanshawe		0			6	Lake laganja		pair and 6 ducklings. NB: 2 pairs with 6 ducklings at same place on same date			Mzwandile Ntamo	1
226	8540	Kenya Master File v5	17	37-17	Anas capensis		Anatidae	37	1987-06-23	23	6	1987		-3.0368	35.4348	3		Tanzania	Ngorongoro cons area	John Fanshawe		0			7	Lake laganja		pair with 6 ducklings			Mzwandile Ntamo	1
227	8112	Kenya Master File v5	18	37-18	Anas capensis		Anatidae	37	1980-07-26	26	7	1980		-0.357058	36.0971	1		Kenya	Lake Nakuru	RP Chapman Porchas		0			19	Flooded lagoon		2 females and young just hatched (joined up)			Mzwandile Ntamo	1
228	8121	Kenya Master File v5	18	37-18	Anas capensis		Anatidae	37	1980-11-02	2	11	1980		-0.357058	36.0971	1		Kenya	Lake Nakuru	RP Chapman Porchas		0			17	Flooded lagoon	1	2 females and 17 young			Mzwandile Ntamo	1
229	8122	Kenya Master File v5	18	37-18	Anas capensis		Anatidae	37	1980-11-19	19	11	1980		-0.357058	36.0971	1		Kenya	Lake Nakuru	RP Chapman Porchas		0			17	Flooded lagoon	1	2 females and 17 young			Mzwandile Ntamo	1
230	8123	Kenya Master File v5	18	37-18	Anas capensis		Anatidae	37	1980-11-24	24	11	1980		-0.357058	36.0971	1		Kenya	Lake Nakuru	RP Chapman Porchas		0			17	Flooded lagoon	1	2 females and 17 young			Mzwandile Ntamo	1
231	8124	Kenya Master File v5	18	37-18	Anas capensis		Anatidae	37	1980-11-25	25	11	1980		-0.357058	36.0971	1		Kenya	Lake Nakuru	RP Chapman Porchas		0			17	Flooded lagoon	1	2 females and 17 young now nearly fully grown			Mzwandile Ntamo	1
232	8125	Kenya Master File v5	18	37-18	Anas capensis		Anatidae	37	1980-12-14	14	12	1980		-0.357058	36.0971	1		Kenya	Lake Nakuru	RP Chapman Porchas		0			17	Flooded lagoon	1	2 females and 17 young fully grown, split up			Mzwandile Ntamo	1
233	8150	Kenya Master File v5	19	37-19	Anas capensis		Anatidae	37	1982-07-25	25	7	1982		-1.75632	36.2762	2		Kenya	Nasikie Engida NR Magadi	Lise Campbell		0			7	Lake		Downy young swimming with parents			Mzwandile Ntamo	1
234	8080	Kenya Master File v5	20	37-20	Anas capensis		Anatidae	37	1979-08-05	5	8	1979		-1.98333	36.2667	3		Kenya	Bird Rock (lake Magadi)	GRC-US, JFM Horne, Sassoo		0			8	Soda lake		baffy form brown. ingrass, bank of grass, shallow and edge of water lined by car track dark down well concealed.			Mzwandile Ntamo	1
235	7984	Kenya Master File v5	21	37-21	Anas capensis		Anatidae	37	1977-11-11	11	11	1977		-0.442877	36.2371	2		KENYA	L. ELMENTEITA	L. H Brown		0			2	Alkaline Lake		2, about 1/2 size 2, accompanying parents			Mzwandile Ntamo	1
236	7985	Kenya Master File v5	21	37-21	Anas capensis		Anatidae	37	1977-11-11	11	11	1977		-0.442877	36.2371	2		KENYA	L. ELMENTEITA	L. H Brown		0			2	Alkaline Lake		2 just hatched, very small			Mzwandile Ntamo	1
237	7952	Kenya Master File v5	22	37-22	Anas capensis		Anatidae	37	1976-06-06	6	6	1976		-1.94468	36.2522	3		Kenya	Lake Magadi	J. F. Reynolds		0			5	Soda Lake		small			Mzwandile Ntamo	1
238	7953	Kenya Master File v5	22	37-22	Anas capensis		Anatidae	37	1976-06-06	6	6	1976		-1.94468	36.2522	3		Kenya	Lake Magadi	J. F. Reynolds		0			1	Soda Lake		small			Mzwandile Ntamo	1
239	7954	Kenya Master File v5	23	37-23	Anas capensis		Anatidae	37	1976-06-27	27	6	1976		-1.94468	36.2522	3		Kenya	Lake Magadi	J. F. Reynolds		0			2	Soda Lake		small			Mzwandile Ntamo	1
240	7955	Kenya Master File v5	23	37-23	Anas capensis		Anatidae	37	1976-06-27	27	6	1976		-1.94468	36.2522	3		Kenya	Lake Magadi	J. F. Reynolds		0			6	Soda Lake		2-2.5 weeks			Mzwandile Ntamo	1
241	7956	Kenya Master File v5	23	37-23	Anas capensis		Anatidae	37	1976-06-27	27	6	1976		-1.94468	36.2522	3		Kenya	Lake Magadi	J. F. Reynolds		0			7	Soda Lake		4-7 days			Mzwandile Ntamo	1
242	7957	Kenya Master File v5	24	37-24	Anas capensis		Anatidae	37	1976-06-27	27	6	1976		-1.94468	36.2522	3		Kenya	Lake Magadi	D. Richards		0			6	Soda Flats		pair leading 6 young at least 1 mile from nearest water			Mzwandile Ntamo	1
243	7958	Kenya Master File v5	25	37-25	Anas capensis		Anatidae	37	1976-06-13	13	6	1976		-1.94468	36.2522	3		Kenya	Lake Magadi	D. Richards		0			3	Soda Lake		1 pair swimming with 3 chicks on open water			Mzwandile Ntamo	1
244	7938	Kenya Master File v5	26	37-26	Anas capensis		Anatidae	37	1974-09-09	9	9	1974		3.51667	35.9167	3		Kenya	Fergusons Gulf, East Shore	A. J. J. Hopson		0			2	Lake Shore with some aquatic grass and seen frequent during following 2 weeks		Each time we approached along the shore the ducks went to the water & rapidly swam offshore lending the ducklings who followed in a close orderly line. On reaching a "safe" distance (100 offshore) then cruised ups and down until we retired & then came back to the water's edge. Both parents attended the ducklings.			Mzwandile Ntamo	1
245	7939	Kenya Master File v5	26	37-26	Anas capensis		Anatidae	37	1974-09-09	9	9	1974		3.51667	35.9167	3		Kenya	Fergusons Gulf, East Shore	A. J. J. Hopson		0			6	Lake Shore with some aquatic grass and seen frequent during following 2 weeks		Each time we approached along the shore the ducks went to the water & rapidly swam offshore lending the ducklings who followed in a close orderly line. On reaching a "safe" distance (100 offshore) then cruised ups and down until we retired & then came back to the water's edge. Both parents attended the ducklings.			Mzwandile Ntamo	1
246	7940	Kenya Master File v5	26	37-26	Anas capensis		Anatidae	37	1974-09-09	9	9	1974		3.51667	35.9167	3		Kenya	Fergusons Gulf, East Shore	A. J. J. Hopson		0			7	Lake Shore with some aquatic grass and seen frequent during following 2 weeks		Each time we approached along the shore the ducks went to the water & rapidly swam offshore lending the ducklings who followed in a close orderly line. On reaching a "safe" distance (100 offshore) then cruised ups and down until we retired & then came back to the water's edge. Both parents attended the ducklings.			Mzwandile Ntamo	1
247	7928	Kenya Master File v5	27	37-27	Anas capensis		Anatidae	37	1972-07-09	9	7	1972		-1.94468	36.2522	3		Kenya	Lake Magadi	J.F. Reynolds		0			3	Soda lake		pair with three small ducklings perhaps just over a week old			Mzwandile Ntamo	1
248	7917	Kenya Master File v5	28	37-28	Anas capensis		Anatidae	37	1971-08-13	13	8	1971		-1.94468	36.2522	3		Kenya	Lake Magadi	Backhurst & Britton		0			6	Soda Stream by lake		minute, about 2 days out of egg			Mzwandile Ntamo	1
249	7918	Kenya Master File v5	28	37-28	Anas capensis		Anatidae	37	1971-08-14	14	8	1971		-1.94468	36.2522	3		Kenya	Lake Magadi	Backhurst & Britton		0			4	Soda Stream by lake	1				Mzwandile Ntamo	1
250	7929	Kenya Master File v5	29	37-29	Anas capensis		Anatidae	37	1972-07-22	22	7	1972		-0.357058	36.0971	1		Kenya	Lake Nakuru	G. C Backhurst		0			6	Stagnant Ditch		two parent birds with 6 downy young			Mzwandile Ntamo	1
251	7878	Kenya Master File v5	30	37-30	Anas capensis		Anatidae	37	1958-11-17	17	11	1958		-0.357058	36.0971	1		Kenya	Lake Nakuru	H. J Lee		0				Soda Lake		many nestlings swimming with adults			Mzwandile Ntamo	1
252	7888	Kenya Master File v5	31	37-31	Anas capensis		Anatidae	37	1968-10-20	20	10	1968		-0.357058	36.0971	1		Kenya	Lake Nakuru	Britton		0			6	Soda Lake		less than one week old			Mzwandile Ntamo	1
253	7889	Kenya Master File v5	31	37-31	Anas capensis		Anatidae	37	1968-10-20	20	10	1968		-0.357058	36.0971	1		Kenya	Lake Nakuru	Britton		0			7	Soda Lake		less than one week old			Mzwandile Ntamo	1
254	9422	Kenya Master File v5	32	37-32	Anas capensis		Anatidae	37	#NUM!					-2.11449	36.1941	4	large area crossing borders, co-ordinate taken within Kenya according to datacard	Kenya	Rift Serengeti	D. A. Turner		0				Alkaline Lake		No eggs Seen	COMPLEX CARD		Mzwandile Ntamo	1
255	7866	Kenya Master File v5	33	37-33	Anas capensis		Anatidae	37	1957-05-04	4	5	1957		-0.442877	36.2371	2		KENYA	L. ELMENTEITA	L. H Brown		1		2		hole in black lava island, some 2ft in					Mzwandile Ntamo	1
256	7867	Kenya Master File v5	33	37-33	Anas capensis		Anatidae	37	1957-05-05	5	5	1957		-0.442877	36.2371	2		KENYA	L. ELMENTEITA	L. H Brown		1		3		hole in black lava island, some 2ft in	1				Mzwandile Ntamo	1
257	7868	Kenya Master File v5	33	37-33	Anas capensis		Anatidae	37	1957-05-11	11	5	1957		-0.442877	36.2371	2		KENYA	L. ELMENTEITA	L. H Brown		1		8		hole in black lava island, some 2ft in	1	obviously laying on successive days			Mzwandile Ntamo	1
258	7873	Kenya Master File v5	33	37-33	Anas capensis		Anatidae	37	1957-07-06	6	7	1957		-0.442877	36.2371	2		KENYA	L. ELMENTEITA	L. H Brown		1		6		hole in black lava island, some 2ft in		nest re-occupied. Fresh eggs, not incubated, perhaps incomplete			Mzwandile Ntamo	1
259	7874	Kenya Master File v5	34	37-34	Anas capensis		Anatidae	37	1957-07-06	6	7	1957		-0.442877	36.2371	2		KENYA	L. ELMENTEITA	L. H Brown		0			6	among lava islands covered with Sporobolus spreatus		probably from eggs laid in June			Mzwandile Ntamo	1
260	7869	Kenya Master File v5	35	37-35	Anas capensis		Anatidae	37	1957-05-18	18	5	1957		-0.442877	36.2371	2		KENYA	L. ELMENTEITA	L. H Brown		1	1	8		Lava islands near waters edge		Laid May			Mzwandile Ntamo	1
261	7870	Kenya Master File v5	36	37-36	Anas capensis		Anatidae	37	1957-05-19	19	5	1957		-0.442877	36.2371	2		KENYA	L. ELMENTEITA	L. H Brown		1	1	8		Lava island well off shore					Mzwandile Ntamo	1
262	7871	Kenya Master File v5	36	37-36	Anas capensis		Anatidae	37	1957-05-19	19	5	1957		-0.442877	36.2371	2		KENYA	L. ELMENTEITA	L. H Brown		1	1	8		Lava island well off shore					Mzwandile Ntamo	1
263	7872	Kenya Master File v5	37	37-37	Anas capensis		Anatidae	37	1957-05-25	25	5	1957		-0.442877	36.2371	2		KENYA	L. ELMENTEITA	L. H Brown		0				Rocky island covered with Sporobolus spicatus		eggs, nestling or young not specified			Mzwandile Ntamo	1
264	23045	Kenya Master File v5	1	7-1	Oxyura Maccoa		Anatidae	7	1918-03-15	15	3	1918		-1.03505	36.6344	2		Kenya	Lari Swamp	van Someren		1		3							Mzwandile Ntamo	1
265	23050	Kenya Master File v5	2	7-2	Oxyura Maccoa		Anatidae	7	1948-10-11	11	10	1948		-0.775384	36.3715	3		Kenya	Lake Naivasha	C.R.S. Pitman		1		7		isolated dump of rushes		67x50.3, 66.2x50.3, 66.3x50.8, 70.4x51.7, 65.3x49.7, 66.4x52.3, 66.7x50.3. eggs rough, exaggerated matt surface, finely and deeply pitted			Mzwandile Ntamo	1
266	23059	Kenya Master File v5	3	7-3	Oxyura Maccoa		Anatidae	7	1962-06-10	10	6	1962		-3.98028	39.35	4		Kenya	North Kinango	H. J Lee		0			2	Swamp by Dam		swimming in creek in swamp			Mzwandile Ntamo	1
267	23070	Kenya Master File v5	4	7-4	Oxyura Maccoa		Anatidae	7	1977-08-17	17	8	1977				5		Kenya	Lake in Rift Valley, west of NGong Hells	GRCVS, G.Modge		1		4		seasonal Swamp in acacia grasslands		white with greenish blue tinge. 80x52			Mzwandile Ntamo	1
268	23080	Kenya Master File v5	5	7-5	Oxyura Maccoa		Anatidae	7	1979-07-29	29	7	1979		1.08991	35.1204	3		Kenya	Saiwa Swamp	B.S. Meadows		0			3			2 adults with 3 (1/4g) ducklings.			Mzwandile Ntamo	1
269	23081	Kenya Master File v5	5	7-5	Oxyura Maccoa		Anatidae	7	1979-08-25	25	8	1979		1.08991	35.1204	3		Kenya	Saiwa Swamp	B.S. Meadows		0			1		1	2 adults with 1 young almost flying				1
270	23083	Kenya Master File v5	6	7-6	Oxyura Maccoa		Anatidae	7	1979-12-10	10	12	1979		-3.22344	36.9055	2		Tanzania	Momela Lakes Arusha Np	J. S. S. Beesley		0			4			3-4 days old			Mzwandile Ntamo	1
271	23069	Kenya Master File v5	7	7-7	Oxyura Maccoa		Anatidae	7	1973-10-14	14	10	1973		-3.22344	36.9055	2		Tanzania	Momela Lakes Arusha Np	WG Harvey		0			8	sulfur lakes		small dark downy young with 2 adults on edge of large flock of others			Mzwandile Ntamo	1
272	23078	Kenya Master File v5	8	7-8	Oxyura Maccoa		Anatidae	7	1978-10-23	23	10	1978		-3.22221	36.9032	3	there are 3 tiny lakes fringing the Large and Small Momella lakes, not sure which lake to choose, so choosing a central position instead	Tanzania	Momela Crater Lake	Prof. W. Kenneth Richmond		0			3	small mountain crater lake		female with 3 ducklings (not used in report)			Mzwandile Ntamo	1
281	24527	Kenya Master File v5	1	8-1	Sarkidornis Melanotos		Anatidae	8	1992-07-24	24	7	1992		-2.45	40.1833	3	Zwa la Kongola	Kenya	L. Kongolola	Kuriawa Ndungu, Oliver Nasarwa, Japhet Ayekha		0			4	Swamped Grassland					Mzwandile Ntamo	1
282	24521	Kenya Master File v5	2	8-2	Sarkidornis Melanotos		Anatidae	8	1937-05-23	23	5	1937		-1.39546	36.7322	3		Kenya	Magadi Road	G. R Cum van Sameren		0						Yolking eggs in shot female			Mzwandile Ntamo	1
283	24522	Kenya Master File v5	3	8-3	Sarkidornis Melanotos		Anatidae	8	1956-03-22	22	3	1956		-1.3729	36.8521	3		Kenya	Nairobi NP	P. M. Allen		0			3	Dam		female with fully grown young			Mzwandile Ntamo	1
284	24523	Kenya Master File v5	4	8-4	Sarkidornis Melanotos		Anatidae	8	1972-03-07	7	3	1972				5		Kenya	Karo Moja Tsavo East	C.Smeenh		0				waterhole in very open bush		small chicks, a few days old			Mzwandile Ntamo	1
285	24524	Kenya Master File v5	5	8-5	Sarkidornis Melanotos		Anatidae	8	1977-08-31		9	1977		-1.86929	40.1464	3		Kenya	Tana River , Primate Reserve	C.E. Norris		0						many juveniles found , no males with knobs seen, one brood of clutch 4 full flying with female			Mzwandile Ntamo	1
286	24525	Kenya Master File v5	6	8-6	Sarkidornis Melanotos		Anatidae	8	1978-07-24	24	7	1978		-2.06667	36.1167	3		Kenya	Ewaso Ngiro Swamp	C.E. Norris		0				Swamp		female with 3 full flying juveniles swimming in reed covered water			Mzwandile Ntamo	1
287	24526	Kenya Master File v5	7	8-7	Sarkidornis Melanotos		Anatidae	8	1979-02-09	9	2	1979		-3.56653	38.3543	3		Kenya	18 miles SE. Voi	peter Davey		0			8	rain pool in Camiphora savanna		downy young incapable of flying but actively swimming			Mzwandile Ntamo	1
288	24520	Kenya Master File v5	8	8-8	Sarkidornis Melanotos	Comb Duck	Anatidae	8	1935-08-12	12	8	1935					Kitara refers to an old Empire that existed around the 14th Century up to the 16 century, because the location mentions Lake Victoria, one can guess the bird sighting was close to the Lake, however, theres no way to be sure, your call.	Uganda	Kitara, Lake Victoria	C.R.S. Pitman		1	1	1				clutch 1 fresh (incomplete) 63.8x44.3			Mzwandile Ntamo	1
1621	209	Kenya Master File v5	1	61-1	Alopochen aegyptiaca		Anatidae	61	1959-10-25	25	10	1959		-0.181374	29.9802	3		UGANDA	QUEEN ELIZABETH N.P.	WARDEN		1	1	7							Rheinhardt Scholtz	1
1622	210	Kenya Master File v5	1	61-1	Alopochen aegyptiaca		Anatidae	61	1959-10-25	25	10	1959		-0.181374	29.9802	3		UGANDA	QUEEN ELIZABETH N.P.	WARDEN		1	1	7							Rheinhardt Scholtz	1
1623	1120	Kenya Master File v5	2	61-2	Alopochen aegyptiaca		Anatidae	61	1972-03-12	12	3	1972						UGANDA	HIPPO POOLS-QUEEN ELIZABETH N.P.	SYBIL SASSOON		0			7	hippo pool		Very young with both parents.			Rheinhardt Scholtz	1
1624	1121	Kenya Master File v5	3	61-3	Alopochen aegyptiaca		Anatidae	61	1972-03-11	11	3	1972		2.22586	31.8107	3		UGANDA	MURCHISON FALLS N. P.	SYBIL SASSOON		0			7	bank & small islands		1/4 grown with both parents. On banks of river. Habitat: Victoria Nile, small islands			Rheinhardt Scholtz	1
1625	1122	Kenya Master File v5	3	61-3	Alopochen aegyptiaca		Anatidae	61	1972-03-11	11	3	1972		2.22586	31.8107	3		UGANDA	MURCHISON FALLS N. P.	SYBIL SASSOON		0			5	bank & small islands		1/2 grown with both parents			Rheinhardt Scholtz	1
1626	1123	Kenya Master File v5	3	61-3	Alopochen aegyptiaca		Anatidae	61	1972-03-11	11	3	1972		2.22586	31.8107	3		UGANDA	MURCHISON FALLS N. P.	SYBIL SASSOON		0			6	bank & small islands		1/2 grown with both parents			Rheinhardt Scholtz	1
1627	1124	Kenya Master File v5	3	61-3	Alopochen aegyptiaca		Anatidae	61	1972-03-11	11	3	1972		2.22586	31.8107	3		UGANDA	MURCHISON FALLS N. P.	SYBIL SASSOON		0			6	bank & small islands		2/3 grown with both parents			Rheinhardt Scholtz	1
1628	272	Kenya Master File v5	4	61-4	Alopochen aegyptiaca		Anatidae	61	1961-05-13	13	5	1961		2.22586	31.8107	3		UGANDA	MURCHISON FALLS N. P.	J. PAIGE		0			5			Tiny, fluffy			Rheinhardt Scholtz	1
1629	270	Kenya Master File v5	5	61-5	Alopochen aegyptiaca		Anatidae	61	1961-04-14	14	4	1961		2.22586	31.8107	3		UGANDA	MURCHISON FALLS N. P.	J. PAIGE		0			6			Large but still fluffy			Rheinhardt Scholtz	1
1630	260	Kenya Master File v5	6	61-6	Alopochen aegyptiaca		Anatidae	61	1961-03-07	7	3	1961		2.22586	31.8107	3		UGANDA	MURCHISON FALLS N. P.	J. PAIGE		0			12			Tiny and fluffy			Rheinhardt Scholtz	1
1631	261	Kenya Master File v5	6	61-6	Alopochen aegyptiaca		Anatidae	61	1961-03-07	7	3	1961		2.22586	31.8107	3		UGANDA	MURCHISON FALLS N. P.	J. PAIGE		0			6			large feathering goslings			Rheinhardt Scholtz	1
1632	319	Kenya Master File v5	7	61-7	Alopochen aegyptiaca		Anatidae	61	1962-01-31		2	1962		2.22586	31.8107	3		UGANDA	MURCHISON FALLS N. P.	R. J. WHEATER		0						Breeding victoria Nile			Rheinhardt Scholtz	1
1633	344	Kenya Master File v5	7	61-7	Alopochen aegyptiaca		Anatidae	61	1963-01-31		2	1963		2.22586	31.8107	3		UGANDA	MURCHISON FALLS N. P.	R. J. WHEATER		0			1		1				Rheinhardt Scholtz	1
1634	404	Kenya Master File v5	7	61-7	Alopochen aegyptiaca		Anatidae	61	1964-03-31		4	1964		2.22586	31.8107	3		UGANDA	MURCHISON FALLS N. P.	R. J. WHEATER		0			12		1				Rheinhardt Scholtz	1
1635	442	Kenya Master File v5	7	61-7	Alopochen aegyptiaca		Anatidae	61	1965-04-30		5	1965		2.22586	31.8107	3		UGANDA	MURCHISON FALLS N. P.	R. J. WHEATER		0					1	pair with chiks			Rheinhardt Scholtz	1
1636	446	Kenya Master File v5	7	61-7	Alopochen aegyptiaca		Anatidae	61	1965-06-30		7	1965		2.22586	31.8107	3		UGANDA	MURCHISON FALLS N. P.	R. J. WHEATER		0			1		1				Rheinhardt Scholtz	1
1637	477	Kenya Master File v5	7	61-7	Alopochen aegyptiaca		Anatidae	61	1965-11-30		12	1965		2.22586	31.8107	3		UGANDA	MURCHISON FALLS N. P.	R. J. WHEATER		0			12		1				Rheinhardt Scholtz	1
1638	609	Kenya Master File v5	7	61-7	Alopochen aegyptiaca		Anatidae	61	1967-10-31		11	1967		2.22586	31.8107	3		UGANDA	MURCHISON FALLS N. P.	R. J. WHEATER		0			8		1				Rheinhardt Scholtz	1
1639	640	Kenya Master File v5	7	61-7	Alopochen aegyptiaca		Anatidae	61	1968-01-31		2	1968		2.22586	31.8107	3		UGANDA	MURCHISON FALLS N. P.	R. J. WHEATER		0			1		1				Rheinhardt Scholtz	1
1640	743	Kenya Master File v5	7	61-7	Alopochen aegyptiaca		Anatidae	61	1969-02-28		3	1969		2.22586	31.8107	3		UGANDA	MURCHISON FALLS N. P.	R. J. WHEATER		0			1		1				Rheinhardt Scholtz	1
1641	255	Kenya Master File v5	8	61-8	Alopochen aegyptiaca		Anatidae	61	1960-12-31		1	1961		2.22586	31.8107	3		UGANDA	MURCHISON FALLS N. P.	R. J. WHEATER		0			1						Rheinhardt Scholtz	1
1642	259	Kenya Master File v5	8	61-8	Alopochen aegyptiaca		Anatidae	61	1961-01-31		2	1961		2.22586	31.8107	3		UGANDA	MURCHISON FALLS N. P.	R. J. WHEATER		0					1	adult flushed from old herons nest			Rheinhardt Scholtz	1
1643	262	Kenya Master File v5	8	61-8	Alopochen aegyptiaca		Anatidae	61	1961-03-07	7	3	1961		2.22586	31.8107	3		UGANDA	MURCHISON FALLS N. P.	R. J. WHEATER		0			18		1	two broods of 12 and 6			Rheinhardt Scholtz	1
1644	273	Kenya Master File v5	8	61-8	Alopochen aegyptiaca		Anatidae	61	1961-05-13	13	5	1961		2.22586	31.8107	3		UGANDA	MURCHISON FALLS N. P.	R. J. WHEATER		0			5		1				Rheinhardt Scholtz	1
1645	271	Kenya Master File v5	8	61-8	Alopochen aegyptiaca		Anatidae	61	1961-04-14	14	4	1961		2.22586	31.8107	3		UGANDA	MURCHISON FALLS N. P.	R. J. WHEATER		0			6		1				Rheinhardt Scholtz	1
1646	310	Kenya Master File v5	8	61-8	Alopochen aegyptiaca		Anatidae	61	1961-12-31		1	1962		2.22586	31.8107	3		UGANDA	MURCHISON FALLS N. P.	R. J. WHEATER		0			11		1				Rheinhardt Scholtz	1
1647	232	Kenya Master File v5	9	61-9	Alopochen aegyptiaca		Anatidae	61	1960-09-21	21	9	1960		-0.171715	29.9335	3		UGANDA	ROYAL CIRCUIT, Q. E. N. P.	WARDEN		0			5			downy chicks			Rheinhardt Scholtz	1
1648	250	Kenya Master File v5	10	61-10	Alopochen aegyptiaca		Anatidae	61	1960-11-21	21	11	1960		-0.135376	29.9282	3		UGANDA	MAIN ENTRANCE, Q. E. N. P.	WARDEN		0						Small fluffy goslings			Rheinhardt Scholtz	1
1649	217	Kenya Master File v5	11	61-11	Alopochen aegyptiaca		Anatidae	61	1960-03-22	22	3	1960		-0.181374	29.9802	3		UGANDA	QUEEN ELIZABETH N.P.	WARDEN		0				kayanja laggon		Kayanja Lagoon, goslings in down			Rheinhardt Scholtz	1
1649	17412	Master file_Harrismith cards 20-05-13	84h		Anas undulata		Anatidae	104		14	11	1986						South Africa	Maitland PA-EL						8			2 groups 3 young 3 weeks old and 5 young 1 week old.			Samantha Harebottle
1650	218	Kenya Master File v5	11	61-11	Alopochen aegyptiaca		Anatidae	61	1960-03-22	22	3	1960		-0.181374	29.9802	3		UGANDA	QUEEN ELIZABETH N.P.	WARDEN		0				kazinga channel		Kazinga channel, goslings in down			Rheinhardt Scholtz	1
1651	7775	Kenya Master File v5	12	61-12	Alopochen aegyptiaca		Anatidae	61						0.016126	30.182	3		UGANDA	LAKE GEORGE	C.R.S. PITMAN		1		1				In old fish eagle's nest 40ft above ground. 69.8x50.7			Rheinhardt Scholtz	1
1652	33	Kenya Master File v5	12	61-12	Alopochen aegyptiaca		Anatidae	61	1948-06-19	19	6	1948		0.016126	30.182	3		UGANDA	LAKE GEORGE	C.R.S. PITMAN		1		7		lake	1	nest on shelf of large rock near water, 72.1x50.2, 75.1x47.7			Rheinhardt Scholtz	1
1653	28	Kenya Master File v5	13	61-13	Alopochen aegyptiaca		Anatidae	61	1944-08-03	3	8	1944						UGANDA	LANDA ISLAND-SESE-VICTORIA NYANZA	C.R.S. PITMAN		1		8				68x51.3, 67x50.8, 68x51.4, 67.1x51, 69x50.9, 67.4x51, 66.3x50.7, 66.6x51			Rheinhardt Scholtz	1
1654	21	Kenya Master File v5	14	61-14	Alopochen aegyptiaca		Anatidae	61	1940-05-31		6	1940		-0.29823	32.0333	3		UGANDA	BUKAKATA, N.W. VICTORIA NYANZA	C.R.S. PITMAN		1		2				Nest in hollow amongst piled up rocks on lake shore			Rheinhardt Scholtz	1
1655	23	Kenya Master File v5	14	61-14	Alopochen aegyptiaca		Anatidae	61	1941-01-27	27	1	1941		-0.29823	32.0333	3		UGANDA	BUKAKATA, N.W. VICTORIA NYANZA	C.R.S. PITMAN		1		1			1	70.3x49.1			Rheinhardt Scholtz	1
1656	24	Kenya Master File v5	14	61-14	Alopochen aegyptiaca		Anatidae	61	1941-01-28	28	1	1941		-0.29823	32.0333	3		UGANDA	BUKAKATA, N.W. VICTORIA NYANZA	C.R.S. PITMAN		1		1			1	69.2x52.1			Rheinhardt Scholtz	1
1657	25	Kenya Master File v5	14	61-14	Alopochen aegyptiaca		Anatidae	61	1941-07-09	9	7	1941		-0.29823	32.0333	3		UGANDA	BUKAKATA, N.W. VICTORIA NYANZA	C.R.S. PITMAN		1		4			1	59.3x43.9, 61.4x45.7, 2 broken			Rheinhardt Scholtz	1
1658	26	Kenya Master File v5	14	61-14	Alopochen aegyptiaca		Anatidae	61	1941-07-15	15	7	1941		-0.29823	32.0333	3		UGANDA	BUKAKATA, N.W. VICTORIA NYANZA	C.R.S. PITMAN		1		2				63.5x46.3, 60.3x42.3 stale			Rheinhardt Scholtz	1
1659	15	Kenya Master File v5	15	61-15	Alopochen aegyptiaca		Anatidae	61	1929-10-27	27	10	1929						UGANDA	MITIOMU ISLET,NR. DAMBA 1. VICTORIA NYANZA	C.R.S. PITMAN		1		9				In low scrub by well used crocodile path, eggs covered wilt down. 65.4x50, 69.2x51, 67.3x49.8, 67.1x49.1, 69x50.1, 69.3x51.6, 70.5x50.7, 69.2x51, 66.2x48			Rheinhardt Scholtz	1
1660	9	Kenya Master File v5	16	61-16	Alopochen aegyptiaca		Anatidae	61	1906-09-21	21	9	1906		-0.32133	31.7184	3	cant find new name for Laugo	KENYA	LAUGO, BUDDU (Masaka)	G. R. C. VAN SOMEREN		1		10		lakeshore					Rheinhardt Scholtz	1
1661	10	Kenya Master File v5	16	61-16	Alopochen aegyptiaca		Anatidae	61	1906-10-15	15	10	1906		-0.32133	31.7184	3	cant find new name for Laugo	KENYA	LAUGO, BUDDU (Masaka)	G. R. C. VAN SOMEREN		0			8	lakeshore	1				Rheinhardt Scholtz	1
1662	832	Kenya Master File v5	17	61-17	Alopochen aegyptiaca		Anatidae	61	1969-12-14	14	12	1969		-2.1574	34.2191	3		TANZANIA	GRUMETI R. W. SERENGETI	A. ROOT		0			2	river in acacia woodland		small downy young			Rheinhardt Scholtz	1
1662	25268	Master file_Harrismith cards 20-05-13	64		Thalassomis leuconotus		Anatidae	101		11	1	1991						South Africa	Lauriston						1			Young 2/3 grown, much like adult but back plain looking. 5-6 Weeks old. DDT3127AC			Samantha Harebottle
1663	19481	Master file_Harrismith cards 20-05-13	76c		Anas undulata		Anatidae	104		8	10	1991						South Africa	Lauriston						10			Tiny. DDT3127AC			Samantha Harebottle
1663	7776	Kenya Master File v5	18	61-18	Alopochen aegyptiaca		Anatidae	61														0							COMPLEX CARD		Rheinhardt Scholtz	1
1664	7777	Kenya Master File v5	19	61-19	Alopochen aegyptiaca		Anatidae	61														0							COMPLEX CARD		Rheinhardt Scholtz	1
1665	1198	Kenya Master File v5	20	61-20	Alopochen aegyptiaca		Anatidae	61	1972-09-30		10	1972		-3.26561	36.8161	3		TANZANIA	ARUSHA NATIONAL PARK	PIM ALLEN		0			9	momela lakes					Rheinhardt Scholtz	1
1666	764	Kenya Master File v5	21	61-21	Alopochen aegyptiaca		Anatidae	61	1969-07-25	25	7	1969		-2.15399	34.6857	4		TANZANIA	SERENGETI	A. ROOT		0			9	river in acacia wood		Downy young, hatche dthat day. Nest on top of old Hammerkop's nest over water, nest lined with down oon top of sticks			Rheinhardt Scholtz	1
1667	833	Kenya Master File v5	21	61-21	Alopochen aegyptiaca		Anatidae	61	1969-12-09	9	12	1969		-2.15399	34.6857	4		TANZANIA	SERENGETI	A. ROOT		0			2	river in acacia wood	1	Large with 2 adults			Rheinhardt Scholtz	1
1668	684	Kenya Master File v5	22	61-22	Alopochen aegyptiaca		Anatidae	61	1968-09-21	21	9	1968		-3.26561	36.8161	3		TANZANIA	ARUSHA NATIONAL PARK	J. S. S. BEESLEY		0			1	lake		with parents			Rheinhardt Scholtz	1
1669	709	Kenya Master File v5	23	61-23	Alopochen aegyptiaca		Anatidae	61	1968-10-13	13	10	1968		-3.26561	36.8161	3		TANZANIA	ARUSHA NATIONAL PARK	J. S. S. BEESLEY		1		2		lake		in grass on island			Rheinhardt Scholtz	1
1670	710	Kenya Master File v5	23	61-23	Alopochen aegyptiaca		Anatidae	61	1968-10-13	13	10	1968		-3.26561	36.8161	3		TANZANIA	ARUSHA NATIONAL PARK	J. S. S. BEESLEY		0			1	lake		very small with parents			Rheinhardt Scholtz	1
1671	753	Kenya Master File v5	24	61-24	Alopochen aegyptiaca		Anatidae	61	1969-06-10	10	6	1969		-3.26561	36.8161	3		TANZANIA	ARUSHA NATIONAL PARK	J. S. S. BEESLEY		0			4	lake		with parents			Rheinhardt Scholtz	1
1672	744	Kenya Master File v5	25	61-25	Alopochen aegyptiaca		Anatidae	61	1969-04-07	7	4	1969		-3.26561	36.8161	3		TANZANIA	ARUSHA NATIONAL PARK	J. S. S. BEESLEY		0				lakeshore		nbr of eggs not recorded, in grass under thick thorn bushes on lake shore			Rheinhardt Scholtz	1
1673	998	Kenya Master File v5	26	61-26	Alopochen aegyptiaca		Anatidae	61	1971-08-01	1	8	1971		-3.26561	36.8161	3		TANZANIA	ARUSHA NATIONAL PARK	J. S. S. BEESLEY		0				forest edge, bushy grassland pool		brooding on top of old Hammerkop's nest 30ft up on limits of trees over water			Rheinhardt Scholtz	1
1674	999	Kenya Master File v5	26	61-26	Alopochen aegyptiaca		Anatidae	61	1971-08-11	11	8	1971		-3.26561	36.8161	3		TANZANIA	ARUSHA NATIONAL PARK	J. S. S. BEESLEY		0			5	forest edge, bushy grassland pool	1	with parents			Rheinhardt Scholtz	1
1675	1000	Kenya Master File v5	26	61-26	Alopochen aegyptiaca		Anatidae	61	1971-08-21	21	8	1971		-3.26561	36.8161	3		TANZANIA	ARUSHA NATIONAL PARK	J. S. S. BEESLEY		0			5	forest edge, bushy grassland pool	1	with parents			Rheinhardt Scholtz	1
1676	1029	Kenya Master File v5	26	61-26	Alopochen aegyptiaca		Anatidae	61	1971-09-12	12	9	1971		-3.26561	36.8161	3		TANZANIA	ARUSHA NATIONAL PARK	J. S. S. BEESLEY		0			4	forest edge, bushy grassland pool	1	with parents			Rheinhardt Scholtz	1
1677	1030	Kenya Master File v5	26	61-26	Alopochen aegyptiaca		Anatidae	61	1971-09-25	25	9	1971		-3.26561	36.8161	3		TANZANIA	ARUSHA NATIONAL PARK	J. S. S. BEESLEY		0			3	forest edge, bushy grassland pool	1	with parents			Rheinhardt Scholtz	1
1678	1127	Kenya Master File v5	27	61-27	Alopochen aegyptiaca		Anatidae	61	1972-04-25	25	4	1972		-4.15452	36.179	3		TANZANIA	TARANGIRE NATIONAL PARK	Sifaeli Mungure		0			4	water		About a month old, unable to fly but run very fast. season : rainy			Rheinhardt Scholtz	1
1679	765	Kenya Master File v5	28	61-28	Alopochen aegyptiaca		Anatidae	61	1969-07-10	10	7	1969		-3.26561	36.8161	3		TANZANIA	ARUSHA NATIONAL PARK	J. S. S. BEESLEY		0			4	lake		very small with parents			Rheinhardt Scholtz	1
1680	1051	Kenya Master File v5	29	61-29	Alopochen aegyptiaca		Anatidae	61	1971-10-04	4	10	1971		-3.26561	36.8161	3		TANZANIA	ARUSHA NATIONAL PARK	J. S. S. BEESLEY		0				shallow lake 1500m		parents with weeks old goslings.			Rheinhardt Scholtz	1
1681	1230	Kenya Master File v5	30	61-30	Alopochen aegyptiaca		Anatidae	61	1973-02-09	9	2	1973		-3.00352	34.9975	3		KENYA	NDUTU, SERENGETI	WG Harvey		0			6	grass plains		with parents. season: wet. Nest : reed margins in short grass plains			Rheinhardt Scholtz	1
1682	1199	Kenya Master File v5	31	61-31	Alopochen aegyptiaca		Anatidae	61	1972-10-02	2	10	1972		-8.95643	37.5181	3		TANZANIA	SELERIS GAME RESERVE	R. GAYNER		0						goslings downy, few days old			Rheinhardt Scholtz	1
1683	1200	Kenya Master File v5	31	61-31	Alopochen aegyptiaca		Anatidae	61	1972-10-15	15	10	1972		-8.95643	37.5181	3		TANZANIA	SELERIS GAME RESERVE	R. GAYNER		0					1	goslings foot size			Rheinhardt Scholtz	1
1684	1209	Kenya Master File v5	31	61-31	Alopochen aegyptiaca		Anatidae	61	1972-11-15	15	11	1972		-8.95643	37.5181	3		TANZANIA	SELERIS GAME RESERVE	R. GAYNER		0					1	goslings large foot size			Rheinhardt Scholtz	1
1685	1201	Kenya Master File v5	32	61-32	Alopochen aegyptiaca		Anatidae	61	1972-10-15	15	10	1972		-3.26561	36.8161	3		TANZANIA	ARUSHA NATIONAL PARK	Sifaeli Mungure		0			8	moist		half grown, about the size of a hotento teal			Rheinhardt Scholtz	1
1686	7778	Kenya Master File v5	33	61-33	Alopochen aegyptiaca		Anatidae	61						-2.29579	34.5505	4		TANZANIA	SERENGETI PLAINS	ARE SINCLAIR		1		11	1			Eggs II(5) III(1) IV(1) VII(1) XII (3), young I probably laid XII			Rheinhardt Scholtz	1
1687	3021	Kenya Master File v5	34	61-34	Alopochen aegyptiaca		Anatidae	61	1987-03-03	3	3	1987		-3.0368	35.4348	3		TANZANIA	NGORONGORO CONSERVATION AREA	JOHN FANSHAWE		0			2			with pair			Rheinhardt Scholtz	1
1688	3062	Kenya Master File v5	35	61-35	Alopochen aegyptiaca		Anatidae	61	1987-04-27	27	4	1987		-2.34342	34.7942	3		TANZANIA	SERENGETI NATIONAL PARK	JOHN FANSHAWE		0			4			with pair			Rheinhardt Scholtz	1
1689	2840	Kenya Master File v5	36	61-36	Alopochen aegyptiaca		Anatidae	61	1986-12-31	31	12	1986		-3.0368	35.4348	3		TANZANIA	NGORONGORO CONSERVATION AREA	JOHN FANSHAWE		0			1			with pair			Rheinhardt Scholtz	1
1690	3108	Kenya Master File v5	37	61-37	Alopochen aegyptiaca		Anatidae	61	1987-06-03	3	6	1987		-1.41002	36.8921	3		KENYA	ATHI R.	E. M. MWANGI		1		3		Riverine		nest well lined with dry grass material, located in middle of grass tussock about 6m from edge of river, rainy season			Rheinhardt Scholtz	1
1691	5827	Kenya Master File v5	38	61-38	Alopochen aegyptiaca		Anatidae	61	1989-12-19	19	12	1989		-3.77864	39.2789	3		KENYA	SAMBURU	S. J. TYLER		0			4			with pair very small.			Rheinhardt Scholtz	1
1692	2014	Kenya Master File v5	39	61-39	Alopochen aegyptiaca		Anatidae	61	1982-09-18	18	9	1982		-0.348784	36.8137	1		KENYA	ABERDARE FOREST (ARK POOL)	PETER DAVEY		0			7	forest pool in high alt. Forest 7500		Downy but very active, est 14 days. season dry			Rheinhardt Scholtz	1
1693	2015	Kenya Master File v5	39	61-39	Alopochen aegyptiaca		Anatidae	61	1982-09-29	29	9	1982		-0.348784	36.8137	1		KENYA	ABERDARE FOREST (ARK POOL)	PETER DAVEY		0			6		1	same pair			Rheinhardt Scholtz	1
1694	2038	Kenya Master File v5	39	61-39	Alopochen aegyptiaca		Anatidae	61	1982-10-09	9	10	1982		-0.348784	36.8137	1		KENYA	ABERDARE FOREST (ARK POOL)	PETER DAVEY		0			6		1	same pair, young with short erratic flights			Rheinhardt Scholtz	1
1695	2002	Kenya Master File v5	40	61-40	Alopochen aegyptiaca		Anatidae	61	1982-08-23	23	8	1982		0.675549	37.8194	4		KENYA	SAMBURU GAME RESERVE (WASONYRO RIVER)	PETER DAVEY		0			4	riverine		1/4 grown, wing feathers just showing, otherwise downy			Rheinhardt Scholtz	1
1696	2003	Kenya Master File v5	41	61-41	Alopochen aegyptiaca		Anatidae	61	1982-08-08	8	8	1982		-1.3729	36.8521	3		KENYA	NAIKKI NATIONAL PARK	D. BRASS		0			8	pond		with pair			Rheinhardt Scholtz	1
1697	2130	Kenya Master File v5	42	61-42	Alopochen aegyptiaca		Anatidae	61	1983-05-20	20	5	1983		0.666667	37.5333	3		KENYA	SAMBURU GAME RESERVE	PETER DAVEY		0			2	riverine with sand bank		downy but early feathers showing. Aprox 1/2 grown not flying			Rheinhardt Scholtz	1
1698	1880	Kenya Master File v5	43	61-43	Alopochen aegyptiaca		Anatidae	61	1980-08-06	6	8	1980		3.75043	36.2497	3		KENYA	ALLIA BAY, LAKE TORKANA	G. R. C -VS		0			2	lake edge		1/3 grown with pair			Rheinhardt Scholtz	1
1699	1881	Kenya Master File v5	44	61-44	Alopochen aegyptiaca		Anatidae	61	1980-08-02	2	8	1980		0.088797	38.2063	3		KENYA	ROJEWERU RIVER, MERU N. P.	B. S. MEADOWS		0			5			newly hatched downy young with 2 adults			Rheinhardt Scholtz	1
1700	1877	Kenya Master File v5	45	61-45	Alopochen aegyptiaca		Anatidae	61	1980-06-13	13	6	1980		-0.473544	36.7099	3		KENYA	ABERDARE N. P.	PETER DAVEY		0			7	forest pool 7800		downy but active aprox 10 days old, habitat: forest pool 7800', season: post long rains			Rheinhardt Scholtz	1
1700	22613	Master file_Harrismith cards 20-05-13	161c		Netta erythrophthalma		Anatidae	113		10	10	1990						South Africa	Rondawel						6			Young about 1 week old with parent. DDT3127AC			Samantha Harebottle
1701	1874	Kenya Master File v5	46	61-46	Alopochen aegyptiaca		Anatidae	61	1980-03-31		4	1980		3.62682	36.0023	3		KENYA	L. TURKANA	PETER DAVEY		0			12			almost fledged, habitat: rocky island, season : long rains			Rheinhardt Scholtz	1
1701	13064	Master file_Harrismith cards 20-05-13	160d		Anas smithii		Anatidae	112		11	1	1991						South Africa	Rondawel						5			2/3 size. DDJ3127AC			Samantha Harebottle
1702	3985	Kenya Master File v5	47	61-47	Alopochen aegyptiaca		Anatidae	61	1988-02-02	2	2	1988							VILAPUNI LODGE	D. SILUMIDL		0			5	pond		pair with just fledged young			Rheinhardt Scholtz	1
1702	19388	Master file_Harrismith cards 20-05-13	77g		Anas undulata		Anatidae	104		11	4	1991						South Africa	Rondawel						2			about 10 days old. DDT3127AC			Samantha Harebottle
1703	1826	Kenya Master File v5	48	61-48	Alopochen aegyptiaca		Anatidae	61	1979-07-07	7	7	1979		-1.14125	36.929	1		KENYA	ATHI DAM, N. N. P.	B. S. MEADOWS		0			3			with adult			Rheinhardt Scholtz	1
1703	24560	Master file_Harrismith cards 20-05-13	196b		Tadoma cana		Anatidae	103		15	11	1996						South Africa	Vleiplaas						6	sm. Dam		Pair and 6 young, about 6 weeks. CHS3225DB			Samantha Harebottle
1704	1858	Kenya Master File v5	48	61-48	Alopochen aegyptiaca		Anatidae	61	1979-12-30	30	12	1979		-1.44464	36.9784	3		KENYA	ATHI RIVER TOWNSHIP OXIDATION PONDS	B. S. MEADOWS		0			4	athi river township oxidation ponds		3/4 grown with 2 adults			Rheinhardt Scholtz	1
1705	1852	Kenya Master File v5	49	61-49	Alopochen aegyptiaca		Anatidae	61	1979-11-04	4	11	1979		0.666667	37.5333	3		KENYA	SAMBURU GAME RESERVE	D. C. POMEROY, C. MURINGO		0			4	riverine		1-2 weeks old, well feathered young with parent			Rheinhardt Scholtz	1
1706	1811	Kenya Master File v5	50	61-50	Alopochen aegyptiaca		Anatidae	61	1979-04-14	14	4	1979		3.62682	36.0023	3		KENYA	L. TURKANA	PETER DAVEY		1		9		rocky island 3.5km off shore		Nest: hollow scrape hidden with grass and bush, heavily lined with down.			Rheinhardt Scholtz	1
1707	1827	Kenya Master File v5	51	61-51	Alopochen aegyptiaca		Anatidae	61	1979-07-01	1	7	1979		0.264846	36.1002	3		KENYA	BARINGO DISTRICT, LAKE BOGORIA	LARRY SCHWAB		0				alkaline lake in rift		2 pairs of adults with two separate broods of young 3-4 weeks old. Dry season			Rheinhardt Scholtz	1
1708	1820	Kenya Master File v5	52	61-52	Alopochen aegyptiaca		Anatidae	61	1979-05-06	6	5	1979		0.264846	36.1002	3		KENYA	BARINGO DISTRICT, LAKE BOGORIA	LARRY SCHWAB		0			6	rift valley alkaline lake shore		with pair of adults.			Rheinhardt Scholtz	1
1709	1812	Kenya Master File v5	53	61-53	Alopochen aegyptiaca		Anatidae	61	1979-04-25	25	4	1979		-0.409497	36.111	3		KENYA	LAKE NAKURU N. P.	G. F. REYNOLDS		0			7	lake edge at south end of lake		about the size of a hotentot teal			Rheinhardt Scholtz	1
1710	1805	Kenya Master File v5	54	61-54	Alopochen aegyptiaca		Anatidae	61	1979-03-15	15	3	1979		-0.409497	36.111	3		KENYA	LAKE NAKURU N. P.	R. P. CHAPMAN		0			5	flooded land		half grown.			Rheinhardt Scholtz	1
1711	1806	Kenya Master File v5	54	61-54	Alopochen aegyptiaca		Anatidae	61	1979-03-18	18	3	1979		-0.409497	36.111	3		KENYA	LAKE NAKURU N. P.	R. P. CHAPMAN		0			5	flooded land	1				Rheinhardt Scholtz	1
1712	1807	Kenya Master File v5	54	61-54	Alopochen aegyptiaca		Anatidae	61	1979-03-25	25	3	1979		-0.409497	36.111	3		KENYA	LAKE NAKURU N. P.	R. P. CHAPMAN		0			5	flooded land	1				Rheinhardt Scholtz	1
1713	1813	Kenya Master File v5	54	61-54	Alopochen aegyptiaca		Anatidae	61	1979-04-01	1	4	1979		-0.409497	36.111	3		KENYA	LAKE NAKURU N. P.	R. P. CHAPMAN		0			5	flooded land	1				Rheinhardt Scholtz	1
1714	1814	Kenya Master File v5	54	61-54	Alopochen aegyptiaca		Anatidae	61	1979-04-08	8	4	1979		-0.409497	36.111	3		KENYA	LAKE NAKURU N. P.	R. P. CHAPMAN		0			6	flooded land	1	fully grown			Rheinhardt Scholtz	1
1715	1815	Kenya Master File v5	54	61-54	Alopochen aegyptiaca		Anatidae	61	1979-04-16	16	4	1979		-0.409497	36.111	3		KENYA	LAKE NAKURU N. P.	R. P. CHAPMAN		0			6	flooded land	1	fully grown			Rheinhardt Scholtz	1
1716	1808	Kenya Master File v5	55	61-55	Alopochen aegyptiaca		Anatidae	61	1979-03-25	25	3	1979		-0.409497	36.111	3		KENYA	LAKE NAKURU N. P.	R. P. CHAPMAN		0			2	flooded land		half grown			Rheinhardt Scholtz	1
1717	1802	Kenya Master File v5	56	61-56	Alopochen aegyptiaca		Anatidae	61	1979-02-19	19	2	1979		-0.394759	36.1182	3		KENYA	Lake Nakuru National Park	LARRY SCHWAB		0			4	rift valley lake		with one adult, in Rift Valley Lake			Rheinhardt Scholtz	1
1718	1822	Kenya Master File v5	57	61-57	Alopochen aegyptiaca		Anatidae	61	1979-06-07	7	6	1979		-0.278591	36.6977	3		KENYA	THE ARK ABARDARE N. P.	N. J. SKINNER		0			8	waterhole in forest 7500ft		fully grown with adult. end of wet season			Rheinhardt Scholtz	1
1719	1789	Kenya Master File v5	58	61-58	Alopochen aegyptiaca		Anatidae	61	1979-01-04	4	1	1979		-1.46673	35.0852	3		KENYA	MASAI MARA G R	PETER DAVEY		0			3	flooded gravel pit (open savana)		very newly hatched. season : late short rains			Rheinhardt Scholtz	1
1720	1790	Kenya Master File v5	59	61-59	Alopochen aegyptiaca		Anatidae	61	1979-01-28	28	1	1979		-2.63847	37.2282	3		KENYA	AMBOSELI	C. E. NORRIS		0			5	swamp edge		with 2 adults			Rheinhardt Scholtz	1
1721	1791	Kenya Master File v5	60	61-60	Alopochen aegyptiaca		Anatidae	61	1979-01-28	28	1	1979		-2.63847	37.2282	3		KENYA	AMBOSELI	C. E. NORRIS		0			12	swamp edge		half grown with 2 adults.			Rheinhardt Scholtz	1
1722	1792	Kenya Master File v5	61	61-61	Alopochen aegyptiaca		Anatidae	61	1979-01-27	27	1	1979		-2.79178	38.8197	3		KENYA	TSAVO EAST N. P.	BOITTONS		0			5			with adults, on small pool near Mukwaju			Rheinhardt Scholtz	1
1723	1698	Kenya Master File v5	62	61-62	Alopochen aegyptiaca		Anatidae	61	1978-03-25	25	3	1978		-1.39546	36.7322	3		KENYA	MAGADI ROAD(LANGATA)	FLEUR NG'WENO		0			6						Rheinhardt Scholtz	1
1724	1673	Kenya Master File v5	63	61-63	Alopochen aegyptiaca		Anatidae	61	1977-12-31	31	12	1977		-3.52123	37.7344	3		KENYA	LAKE SIFE, TSAVO W N. P.	G. F. REYNOLDS		0			7	lake shore with dense fringing zone ofseages		a few days old			Rheinhardt Scholtz	1
1725	1784	Kenya Master File v5	64	61-64	Alopochen aegyptiaca		Anatidae	61	1978-12-28	28	12	1978		1.01348	39.4916	3		KENYA	HABASWEIN	G. F. REYNOLDS		0			1	edge of Lorian swamp		about size of a small redbill.			Rheinhardt Scholtz	1
1726	1785	Kenya Master File v5	65	61-65	Alopochen aegyptiaca		Anatidae	61	1978-12-10	10	12	1978		-1.44464	36.9784	3		KENYA	ATHI RIVER TOWNSHIP OXIDATION PONDS	N. J. SKINNER		0			5	pond		half grown chicks with 2 adults. Season: end of short rains			Rheinhardt Scholtz	1
1727	1674	Kenya Master File v5	66	61-66	Alopochen aegyptiaca		Anatidae	61	1977-12-04	4	12	1977		-1.41992	36.9299	3		KENYA	NAIROBI N. P. BEND DONGA	N. J. SKINNER		0			7	dam in open country		1/10 grown with adults. Season end of short rains			Rheinhardt Scholtz	1
1728	1675	Kenya Master File v5	66	61-66	Alopochen aegyptiaca		Anatidae	61	1977-12-12	12	12	1977		-1.41992	36.9299	3		KENYA	NAIROBI N. P. BEND DONGA	N. J. SKINNER		0			6	dam in open country	1	1/6 grown			Rheinhardt Scholtz	1
1729	1603	Kenya Master File v5	66	61-66	Alopochen aegyptiaca		Anatidae	61	1977-03-05	5	3	1977		-1.41992	36.9299	3		KENYA	NAIROBI N. P. BEND DONGA	N. J. SKINNER		0			12	dam in open country	1	about 12 geese at Beng Donga, some not quite full grown & possibly of this family			Rheinhardt Scholtz	1
1730	1752	Kenya Master File v5	67	61-67	Alopochen aegyptiaca		Anatidae	61	1978-10-20	20	10	1978		-3.00213	38.6636	3		KENYA	VOI SAFARI LODGE, TSAVO N. P.	BRITTON		0			4	lodge waterhole		size of a medium sized duck with adults			Rheinhardt Scholtz	1
1731	1753	Kenya Master File v5	68	61-68	Alopochen aegyptiaca		Anatidae	61	1978-10-14	14	10	1978		-3.06934	39.2289	3		KENYA	GALANA RANCH, GALANA RIVER	JUNE HOWARD		0			6	galana river		1-2 weeks old with parents			Rheinhardt Scholtz	1
1732	1744	Kenya Master File v5	69	61-69	Alopochen aegyptiaca		Anatidae	61	1978-09-28	28	9	1978		-1.46673	35.0852	3		KENYA	MASAI MARA C R	C.E. NORRIS		1	1		9	mara river		2 families, one with 4 1/2 grown juveniles and another one with 5 nearly full grown juveniles			Rheinhardt Scholtz	1
1733	1730	Kenya Master File v5	70	61-70	Alopochen aegyptiaca		Anatidae	61	1978-06-16	16	6	1978		0.264846	36.1002	3		KENYA	LAKE BOGORIA	C. E. NORRIS		0			7			newly hatched			Rheinhardt Scholtz	1
1734	24264	Master file_Harrismith cards 20-05-13	162		Sarkicliornis melanotos		Anatidae	115				1960						Zambia	Lake Chila, Abercorn	Gerald Vesey Fitzgerald		1		?				(1960-64) G.V. Fitzgerald showed me nesting in Molein tree (low but to hight), he said had eggs.			Samantha Harebottle
1734	1699	Kenya Master File v5	71	61-71	Alopochen aegyptiaca		Anatidae	61	1978-03-24	24	3	1978		-1.39546	36.7322	3		KENYA	MAGADI ROAD(LANGATA), NAIROBI	FLEUR NG'WENO		0			6	dam in garden near national park		1 week old with adult.			Rheinhardt Scholtz	1
1735	1709	Kenya Master File v5	71	61-71	Alopochen aegyptiaca		Anatidae	61	1978-04-01	1	4	1978		-1.39546	36.7322	3		KENYA	MAGADI ROAD(LANGATA), NAIROBI	FLEUR NG'WENO		0			4	dam in garden near national park	1				Rheinhardt Scholtz	1
1736	1710	Kenya Master File v5	71	61-71	Alopochen aegyptiaca		Anatidae	61	1978-04-26	26	4	1978		-1.39546	36.7322	3		KENYA	MAGADI ROAD(LANGATA), NAIROBI	FLEUR NG'WENO		0			4	dam in garden near national park	1				Rheinhardt Scholtz	1
1737	1700	Kenya Master File v5	72	61-72	Alopochen aegyptiaca		Anatidae	61	1978-03-04	4	3	1978		-3.17737	38.5251	3		KENYA	MUDANDA ROCK	CAMPBELL		0			8	permanent pool dry accacia woodland		3/4 grown.			Rheinhardt Scholtz	1
1738	1689	Kenya Master File v5	73	61-73	Alopochen aegyptiaca		Anatidae	61	1978-02-18	18	2	1978		-1.46673	35.0852	3		KENYA	MASAI MARA C R	PETER DAVEY		0			7	open savannah 5 500'		still downy, est 7 days old, no feathers showing. post short rains			Rheinhardt Scholtz	1
1739	1985	Kenya Master File v5	74	61-74	Alopochen aegyptiaca		Anatidae	61	1982-04-01	1	4	1982		-2.90711	38.0597	1		KENYA	KILAGUNI LODGE WATERHOLE, TSAVO	DAVID TRUMP		0			6	bank of a waterhole		6 inches tall, with adults.			Rheinhardt Scholtz	1
1740	1979	Kenya Master File v5	75	61-75	Alopochen aegyptiaca		Anatidae	61	1982-03-19	19	3	1982		-0.473544	36.7099	3		KENYA	ABERDARES	PETER DAVEY		0			8	forest pool (permanent)		half grown, some feathers showing.			Rheinhardt Scholtz	1
1741	1980	Kenya Master File v5	75	61-75	Alopochen aegyptiaca		Anatidae	61	1982-03-20	20	3	1982		-0.473544	36.7099	3		KENYA	ABERDARES	PETER DAVEY		0			7	forest pool (permanent)	1	half grown, some feathers showing.			Rheinhardt Scholtz	1
1742	1986	Kenya Master File v5	76	61-76	Alopochen aegyptiaca		Anatidae	61	1982-04-25	25	4	1982				5		KENYA	2KM OFFSHORE E SIDE LAKE TOKANA	PETER DAVEY		1		6		rocky island		Hidden in coarse grass/rocks, depression heavily lined with down.			Rheinhardt Scholtz	1
1743	1987	Kenya Master File v5	76	61-76	Alopochen aegyptiaca		Anatidae	61	1982-04-27	27	4	1982				5		KENYA	2KM OFFSHORE E SIDE LAKE TOKANA	PETER DAVEY		0		0		rocky island	1	Hidden in coarse grass/rocks, depression heavily lined with down. Nest empty, no broken shells, robbed by fishermen			Rheinhardt Scholtz	1
1744	1990	Kenya Master File v5	77	61-77	Alopochen aegyptiaca		Anatidae	61	1982-06-22	22	6	1982		-0.348784	36.8137	3		KENYA	ARK- ABERDARES	PETER DAVEY		0			5	pools in forest 7500'		Almost fully grown			Rheinhardt Scholtz	1
1745	2004	Kenya Master File v5	78	61-78	Alopochen aegyptiaca		Anatidae	61	1982-08-02	2	8	1982		-0.278591	36.6977	3		KENYA	THE ARK	L. CAMPBELL		0			7	montane forest		downy, season: wet and cloudy.			Rheinhardt Scholtz	1
1746	2101	Kenya Master File v5	79	61-79	Alopochen aegyptiaca		Anatidae	61	1983-01-26	26	1	1983		-1.46673	35.0852	3		KENYA	MASAI MARA C R	PETER DAVEY		0			7	small semi permanent pool in open savanna		downy, newly hatched, aprox 1 week old, season : dry			Rheinhardt Scholtz	1
1747	2102	Kenya Master File v5	80	61-80	Alopochen aegyptiaca		Anatidae	61	1983-01-21	21	1	1983		0.666667	37.5333	3		KENYA	SAMBURU GAME RESERVE	PETER DAVEY		0			7	riverine with sand banks		almost fully grown, dry season			Rheinhardt Scholtz	1
1748	1505	Kenya Master File v5	81	61-81	Alopochen aegyptiaca		Anatidae	61	1976-07-24	24	7	1976		-3.35359	38.8226	3		KENYA	ARUBA, TSAVO EAST N.P	P. C. LACK		0			8	lakeside		1/2 -2/3 young with 2 adults			Rheinhardt Scholtz	1
1749	1526	Kenya Master File v5	82	61-82	Alopochen aegyptiaca		Anatidae	61	1976-09-03	3	9	1976		0.088797	38.2063	3		KENYA	ROJEWERU RIVER, MERU N. P.	D. RICHARDS		0			1	river		with pair			Rheinhardt Scholtz	1
1750	1596	Kenya Master File v5	83	61-83	Alopochen aegyptiaca		Anatidae	61	1977-01-04	4	1	1977		0.102476	38.1988	3		KENYA	MERU N. P	K. C. CAMPBELL		0			6	Tana river		downy, after rain			Rheinhardt Scholtz	1
1751	1597	Kenya Master File v5	83	61-83	Alopochen aegyptiaca		Anatidae	61	1977-01-04	4	1	1977		0.102476	38.1988	3		KENYA	MERU N. P	K. C. CAMPBELL		0			5	Tana river		fluffy			Rheinhardt Scholtz	1
1752	1646	Kenya Master File v5	84	61-84	Alopochen aegyptiaca		Anatidae	61	1977-08-31		9	1977		-1.86929	40.1464	3		KENYA	TANA RIVER PRIMATE RISERVE	C. E. NORRIS		0			12	spla Lake Pongi					Rheinhardt Scholtz	1
1753	1513	Kenya Master File v5	85	61-85	Alopochen aegyptiaca		Anatidae	61	1976-08-26	26	8	1976		-1.39702	39.2092	4		KENYA	7-10 MILES BELOW KORA TANA RIVER	K. C. CAMPBELL		0			3	river Tana		downy, with parents			Rheinhardt Scholtz	1
1754	1514	Kenya Master File v5	86	61-86	Alopochen aegyptiaca		Anatidae	61	1976-08-16	16	8	1976		-0.402807	39.6124	3		KENYA	TANA RIVER ABOVE GARISSA	K. C. CAMPBELL		0			6			downy, with parents			Rheinhardt Scholtz	1
1755	1506	Kenya Master File v5	87	61-87	Alopochen aegyptiaca		Anatidae	61	1976-07-24	24	7	1976		-0.833333	38.8667	3	0°5'S;38°52'E	KENYA	KORA	K. C. CAMPBELL		0			5	river Tana		downy, with parents			Rheinhardt Scholtz	1
1756	866	Kenya Master File v5	88	61-88	Alopochen aegyptiaca		Anatidae	61	1970-04-30		5	1970		-2.79178	38.8197	3		KENYA	TSAVO EAST N. P.	PIM ALLEN		0			3	Kanderi pond		with pair			Rheinhardt Scholtz	1
1757	1410	Kenya Master File v5	89	61-89	Alopochen aegyptiaca		Anatidae	61	1975-01-11	11	1	1975		-1.3729	36.8521	3		KENYA	NAIROBI N. P.	C. E. NORRIS		0			8			newly hatched			Rheinhardt Scholtz	1
1758	647	Kenya Master File v5	90	61-90	Alopochen aegyptiaca		Anatidae	61	1968-04-30	30	4	1968		-3	38.6667	3		KENYA	TSAVO N. P.	PIM ALLEN		0				pool in front of Kilaguni lodge		with pair			Rheinhardt Scholtz	1
1759	1504	Kenya Master File v5	91	61-91	Alopochen aegyptiaca		Anatidae	61	1976-06-18	18	6	1976		-0.766617	36.4022	3		KENYA	CRESCENT ISLAND, NAIVASHA	JAMES A. CLAPP		0			7	open water, grass shore		1 week old with adults.			Rheinhardt Scholtz	1
1760	1527	Kenya Master File v5	91	61-91	Alopochen aegyptiaca		Anatidae	61	1976-08-31		9	1976		-0.766617	36.4022	3		KENYA	CRESCENT ISLAND, NAIVASHA	JAMES A. CLAPP		0			7	open water, grass shore		now full grown			Rheinhardt Scholtz	1
1761	1495	Kenya Master File v5	92	61-92	Alopochen aegyptiaca		Anatidae	61	1976-04-17	17	4	1976		-1.3729	36.8521	3		KENYA	NAIROBI N. P.	D. RICHARDS		0			3	small pool		with pair			Rheinhardt Scholtz	1
1761	11038	Master file_Harrismith cards 20-05-13	158d		Anas erythrorhyncha		Anatidae	108		27	6	1992						South Africa	Cullendale						1			1/2 grown = 3 1/2 weeks. BFD3226CA			Samantha Harebottle
1762	1496	Kenya Master File v5	93	61-93	Alopochen aegyptiaca		Anatidae	61	1976-04-13	13	4	1976		-3	38.6667	3		KENYA	TSAVO N. P.	MAIA HEMPHILL		0			5	tsavo river bank		greyish browndowny.			Rheinhardt Scholtz	1
1762	24047	Master file_Harrismith cards 20-05-13	172a		Plectropterus gambensis		Anatidae	116		18	6	1993						South Africa	Cullendale						3			6 Adults and 3 young, Br. Juvs. BFD3226CA			Samantha Harebottle
1763	1497	Kenya Master File v5	94	61-94	Alopochen aegyptiaca		Anatidae	61	1976-04-22	22	4	1976		-1.33895	36.8098	1		KENYA	NAIROBI N. P. , HYENA DAM	N. J. SKINNER		0			3	dam in open country		2/3 grown with pair			Rheinhardt Scholtz	1
1763	11065	Master file_Harrismith cards 20-05-13	154f		Anas erythrorhyncha		Anatidae	108		26	3	1994						South Africa	Cullendale						31			11 young 4-5 weeks (2nd dam); 10 young 3-4 weeks; 10 young 3 weeks. BFD3226CA			Samantha Harebottle
1764	1489	Kenya Master File v5	94	61-94	Alopochen aegyptiaca		Anatidae	61	1976-03-07	7	3	1976		-1.33895	36.8098	1		KENYA	NAIROBI N. P. , HYENA DAM	N. J. SKINNER		0			3	Narogoromon dam	1	1/4 grown grown with pair			Rheinhardt Scholtz	1
1764	13316	Master file_Harrismith cards 20-05-13	159b		Anas smithii		Anatidae	112		26	3	1994						South Africa	Cullendale						7	2nd dam		Adult and 7 young 1/3 grown = 3 1/2 weeks. BFD3226CA			Samantha Harebottle
1765	1500	Kenya Master File v5	94	61-94	Alopochen aegyptiaca		Anatidae	61	1976-05-01	1	5	1976		-1.33895	36.8098	1		KENYA	NAIROBI N. P. , HYENA DAM	N. J. SKINNER		0			3	hyena dam	1	nearly fully grown			Rheinhardt Scholtz	1
1765	19616	Master file_Harrismith cards 20-05-13	75a		Anas undulata		Anatidae	104		26	3	1994						South Africa	Cullendale						5	2nd dam	1	5 weeks old. BFD3226CA			Samantha Harebottle
1766	1498	Kenya Master File v5	95	61-95	Alopochen aegyptiaca		Anatidae	61	1976-04-07	7	4	1976		-3.35359	38.8226	1		KENYA	TSAVO N. P., ARUBA DAM	P. C. LACK		1	3		15			2 ad + 8 large young, 2 ad + 5 large young, 2 single large young also seen			Rheinhardt Scholtz	1
1766	11072	Master file_Harrismith cards 20-05-13	155c		Anas erythrorhyncha		Anatidae	108		25	6	1994						South Africa	Cullendale						6			About 6 young 5 weeks old. BFD3226CA			Samantha Harebottle
1767	1499	Kenya Master File v5	95	61-95	Alopochen aegyptiaca		Anatidae	61	1976-04-22	22	4	1976		-3.35359	38.8226	1		KENYA	TSAVO N. P., ARUBA DAM	P. C. LACK		0			4			large young			Rheinhardt Scholtz	1
1767	22031	Master file_Harrismith cards 20-05-13	60b		Dendrocygna viduata		Anatidae	99		25	6	1994						South Africa	Cullendale						8	2nd dam		Young 2/3 grown, still "peep" sounds, with adults. BFD3226CA. Did not fly about 40 DS hatched about 31 May, eggs laid 1-4 May 1994.			Samantha Harebottle
1768	1501	Kenya Master File v5	95	61-95	Alopochen aegyptiaca		Anatidae	61	1976-05-05	5	5	1976		-3.35359	38.8226	1		KENYA	TSAVO N. P., ARUBA DAM	P. C. LACK		0			4		1	probably same as above			Rheinhardt Scholtz	1
1768	24051	Master file_Harrismith cards 20-05-13	172a		Plectropterus gambensis		Anatidae	116		11	2	1995						South Africa	Cullendale						5	2nd dam	1	Parents and 5 young, red/brown & v. pink bills, large (less than 10 weeks old) did not fly but hid. BFD3226CA			Samantha Harebottle
1769	1507	Kenya Master File v5	95	61-95	Alopochen aegyptiaca		Anatidae	61	1976-07-06	6	7	1976		-3.35359	38.8226	1		KENYA	TSAVO N. P., ARUBA DAM	P. C. LACK		0			0		1	no young seen			Rheinhardt Scholtz	1
1769	11077	Master file_Harrismith cards 20-05-13	155c		Anas erythrorhyncha		Anatidae	108		22	3	1995						South Africa	Cullendale						26		1	13 young 3 1/2 weeks, 5 young 1 week tinies, 7 & 1 which was slow and followed late: calling for ma, 2 weeks old. BFD3226CA			Samantha Harebottle
1770	766	Kenya Master File v5	96	61-96	Alopochen aegyptiaca		Anatidae	61	1969-07-24	24	7	1969						KENYA	TSAVO EAST N. P., KAUDERI	WALTER LEUTHOLD		0				large waterhole		young fairly small			Rheinhardt Scholtz	1
1770	19633	Master file_Harrismith cards 20-05-13	75a		Anas undulata		Anatidae	104		22	3	1995						South Africa	Cullendale						5			3 small young (1 week) and 2 young 7-10 days old. BFD3326CA			Samantha Harebottle
1771	964	Kenya Master File v5	97	61-97	Alopochen aegyptiaca		Anatidae	61	1971-01-08	8	1	1971						KENYA	TSAVO EAST N. P., KAUDERI	WALTER LEUTHOLD		0				large waterhole		young fairly big			Rheinhardt Scholtz	1
1771	19634	Master file_Harrismith cards 20-05-13	75a		Anas undulata		Anatidae	104		22	3	1995						South Africa	Cullendale						4		1	Tinies, 1 week old. BFD3226CA			Samantha Harebottle
1772	1690	Kenya Master File v5	98	61-98	Alopochen aegyptiaca		Anatidae	61	1978-02-01	1	2	1978		-1.46673	35.0852	3		KENYA	MASAI MARA C R	PETER DAVEY		0			3	open savannah		downy, 7-12 days old			Rheinhardt Scholtz	1
1773	1701	Kenya Master File v5	99	61-99	Alopochen aegyptiaca		Anatidae	61	1978-03-24	24	3	1978		-1.39546	36.7322	3		KENYA	MAGAD ROAD, LANGATA	P. J. D. HEWETT		0			6	weed covered dam		3-4 days old. ground nest on island			Rheinhardt Scholtz	1
1774	1702	Kenya Master File v5	99	61-99	Alopochen aegyptiaca		Anatidae	61	1978-03-28	28	3	1978		-1.39546	36.7322	3		KENYA	MAGAD ROAD, LANGATA	P. J. D. HEWETT		0			6	weed covered dam	1	heavy flood, parents & goslings disappeared			Rheinhardt Scholtz	1
1775	1703	Kenya Master File v5	99	61-99	Alopochen aegyptiaca		Anatidae	61	1978-03-30	30	3	1978		-1.39546	36.7322	3		KENYA	MAGAD ROAD, LANGATA	P. J. D. HEWETT		0			4	weed covered dam	1	parents & goslings reappeared			Rheinhardt Scholtz	1
1776	1721	Kenya Master File v5	99	61-99	Alopochen aegyptiaca		Anatidae	61	1978-05-14	14	5	1978		-1.39546	36.7322	3		KENYA	MAGAD ROAD, LANGATA	P. J. D. HEWETT		0			4	weed covered dam	1	ground nest on island			Rheinhardt Scholtz	1
1777	1731	Kenya Master File v5	99	61-99	Alopochen aegyptiaca		Anatidae	61	1978-06-05	5	6	1978		-1.39546	36.7322	3		KENYA	MAGAD ROAD, LANGATA	P. J. D. HEWETT		0			3	weed covered dam	1	ground nest on island			Rheinhardt Scholtz	1
1778	1732	Kenya Master File v5	99	61-99	Alopochen aegyptiaca		Anatidae	61	1978-06-13	13	6	1978		-1.39546	36.7322	3		KENYA	MAGAD ROAD, LANGATA	P. J. D. HEWETT		0			3	weed covered dam	1	ground nest on island			Rheinhardt Scholtz	1
1779	1733	Kenya Master File v5	99	61-99	Alopochen aegyptiaca		Anatidae	61	1978-06-15	15	6	1978		-1.39546	36.7322	3		KENYA	MAGAD ROAD, LANGATA	P. J. D. HEWETT		0			3	weed covered dam	1	ground nest on island			Rheinhardt Scholtz	1
1780	1682	Kenya Master File v5	100	61-100	Alopochen aegyptiaca		Anatidae	61	1978-01-09	9	1	1978		-2.99244	38.4678	3	3 lodges about 70km between them	KENYA	KILAGUNI LODGE TSAVO WEST NP	TIM and LISE CAMPBELL		0			8	waterhole		about 2 weeks old			Rheinhardt Scholtz	1
1781	1662	Kenya Master File v5	101	61-101	Alopochen aegyptiaca		Anatidae	61	1977-11-12	12	11	1977		-0.409497	36.111	3		KENYA	LAKE NAKURU NP	D. SCHMIDT		0			7	bakaini hide, lakeshore		few days old			Rheinhardt Scholtz	1
1782	1613	Kenya Master File v5	102	61-102	Alopochen aegyptiaca		Anatidae	61	1977-05-17	17	5	1977		-0.409497	36.111	3		KENYA	LAKE NAKURU NP	D. SCHMIDT		0				acacia woodland		Adult on abandoned fish eagles nest near Tower Ferde			Rheinhardt Scholtz	1
1783	1614	Kenya Master File v5	103	61-103	Alopochen aegyptiaca		Anatidae	61	1977-05-10	10	5	1977		-0.409497	36.111	3		KENYA	LAKE NAKURU NP	D. SCHMIDT		0			4	lakeshore		nearly fledged young			Rheinhardt Scholtz	1
1784	1604	Kenya Master File v5	104	61-104	Alopochen aegyptiaca		Anatidae	61	1977-03-19	19	3	1977		-0.409497	36.111	3		KENYA	LAKE NAKURU NP	D. SCHMIDT		0			6	lakeshore		TOWER HIDE LASKESHORE young about 5 days old			Rheinhardt Scholtz	1
1785	1663	Kenya Master File v5	105	61-105	Alopochen aegyptiaca		Anatidae	61	1977-11-05	5	11	1977						KENYA	BAHARINI SPRING, LAKE NAKURU NP	LARRY T. SCHWAB		0			1	fresh water spring at soda lake		Adult fledged with young at spring			Rheinhardt Scholtz	1
1786	1664	Kenya Master File v5	106	61-106	Alopochen aegyptiaca		Anatidae	61	1977-11-05	5	11	1977						KENYA	BAHARINI SPRING, LAKE NAKURU NP	LARRY T. SCHWAB		0			2	fresh water spring at soda lake		2 fledged young			Rheinhardt Scholtz	1
1787	1584	Kenya Master File v5	107	61-107	Alopochen aegyptiaca		Anatidae	61	1976-12-06	6	12	1976		0.61292	37.6501	3		KENYA	BUFFALO SPRINGS,	F. LEMAIRE and R.J. DOWSELT		0			8			very small downy young			Rheinhardt Scholtz	1
1788	1624	Kenya Master File v5	108	61-108	Alopochen aegyptiaca		Anatidae	61	1977-07-17	17	7	1977						KENYA	SAMBODO G.R. VASONYIDO RIVER	PETER DAVEY		0			1	vasonyido river		about 2 weeks old			Rheinhardt Scholtz	1
1789	1676	Kenya Master File v5	109	61-109	Alopochen aegyptiaca		Anatidae	61	1977-12-12	12	12	1977		-0.96743	35.2629	4		KENYA	MARA RIVER, SOUTH KENYA	J.A.D. CAPE		0			5			about 10" long young with adults			Rheinhardt Scholtz	1
1790	1605	Kenya Master File v5	110	61-110	Alopochen aegyptiaca		Anatidae	61	1977-03-20	20	3	1977		-1.35862	36.8531	1	info I found suggests Karen Primary dam is nearest to East Gate entrance at NNP > Karen Upper Dam, there is no Dam on the school premises	KENYA	KAREN PRIMARY SCHOOL DAM, NAIROBI NP	N.J. SKINNER		0			6	dam in open country		about 1/4 grown			Rheinhardt Scholtz	1
1791	1606	Kenya Master File v5	110	61-110	Alopochen aegyptiaca		Anatidae	61	1977-03-27	27	3	1977		-1.35862	36.8531	1	info I found suggests Karen Primary dam is nearest to East Gate entrance at NNP > Karen Upper Dam, there is no Dam on the school premises	KENYA	KAREN PRIMARY SCHOOL DAM, NAIROBI NP	N.J. SKINNER		0			4		1	1/3 grown			Rheinhardt Scholtz	1
1792	1607	Kenya Master File v5	110	61-110	Alopochen aegyptiaca		Anatidae	61	1977-04-17	17	4	1977		-1.35862	36.8531	1	info I found suggests Karen Primary dam is nearest to East Gate entrance at NNP > Karen Upper Dam, there is no Dam on the school premises	KENYA	KAREN PRIMARY SCHOOL DAM, NAIROBI NP	N.J. SKINNER		0			2		1	2/3 grown			Rheinhardt Scholtz	1
1793	1608	Kenya Master File v5	110	61-110	Alopochen aegyptiaca		Anatidae	61	1977-04-24	24	4	1977		-1.35862	36.8531	1	info I found suggests Karen Primary dam is nearest to East Gate entrance at NNP > Karen Upper Dam, there is no Dam on the school premises	KENYA	KAREN PRIMARY SCHOOL DAM, NAIROBI NP	N.J. SKINNER		0			2		1	nearly full grown juveniles			Rheinhardt Scholtz	1
1794	1615	Kenya Master File v5	110	61-110	Alopochen aegyptiaca		Anatidae	61	1977-05-02	2	5	1977		-1.35862	36.8531	1	info I found suggests Karen Primary dam is nearest to East Gate entrance at NNP > Karen Upper Dam, there is no Dam on the school premises	KENYA	KAREN PRIMARY SCHOOL DAM, NAIROBI NP	N.J. SKINNER		0			2		1	nearly full grown juveniles			Rheinhardt Scholtz	1
1795	1616	Kenya Master File v5	110	61-110	Alopochen aegyptiaca		Anatidae	61	1977-05-08	8	5	1977		-1.35862	36.8531	1	info I found suggests Karen Primary dam is nearest to East Gate entrance at NNP > Karen Upper Dam, there is no Dam on the school premises	KENYA	KAREN PRIMARY SCHOOL DAM, NAIROBI NP	N.J. SKINNER		0			2		1	nearly full grown juveniles			Rheinhardt Scholtz	1
1796	1617	Kenya Master File v5	110	61-110	Alopochen aegyptiaca		Anatidae	61	1977-05-15	15	5	1977		-1.35862	36.8531	1	info I found suggests Karen Primary dam is nearest to East Gate entrance at NNP > Karen Upper Dam, there is no Dam on the school premises	KENYA	KAREN PRIMARY SCHOOL DAM, NAIROBI NP	N.J. SKINNER		0			2		1	nearly full grown juveniles			Rheinhardt Scholtz	1
1797	1635	Kenya Master File v5	111	61-111	Alopochen aegyptiaca		Anatidae	61	1977-08-03	3	8	1977		0.088943	37.2334	3		KENYA	TIMAU	PETER DAVEY		0			6	on mount Kenya, artificial pond					Rheinhardt Scholtz	1
1798	1625	Kenya Master File v5	112	61-112	Alopochen aegyptiaca		Anatidae	61	1977-07-17	17	7	1977		-0.442877	36.2371	2		KENYA	L. ELMENTEITA	L.H. BROWN		0			6	Alkaline lake		very small downy			Rheinhardt Scholtz	1
1799	1585	Kenya Master File v5	113	61-113	Alopochen aegyptiaca		Anatidae	61	1976-12-20	20	12	1976		-2.62716	37.2528	3		KENYA	AMBOSELI NP	J.F. REYNOLDS		0			2	large pool with swampy edges		Large goslings			Rheinhardt Scholtz	1
1800	1586	Kenya Master File v5	113	61-113	Alopochen aegyptiaca		Anatidae	61	1976-12-20	20	12	1976		-2.62716	37.2528	3		KENYA	AMBOSELI NP	J.F. REYNOLDS		0			8	large pool with swampy edges		half grown			Rheinhardt Scholtz	1
1801	1587	Kenya Master File v5	113	61-113	Alopochen aegyptiaca		Anatidae	61	1976-12-20	20	12	1976		-2.62716	37.2528	3		KENYA	AMBOSELI NP	J.F. REYNOLDS		0			7	large pool with swampy edges		small downy			Rheinhardt Scholtz	1
1802	1609	Kenya Master File v5	114	61-114	Alopochen aegyptiaca		Anatidae	61	1977-04-08	8	4	1977		-2.62716	37.2528	3		KENYA	AMBOSELI NP	J.F. REYNOLDS		0			5	large pool with swampy edges		all well feathered but not flying			Rheinhardt Scholtz	1
1803	1610	Kenya Master File v5	114	61-114	Alopochen aegyptiaca		Anatidae	61	1977-04-08	8	4	1977		-2.62716	37.2528	3		KENYA	AMBOSELI NP	J.F. REYNOLDS		0			5	large pool with swampy edges		all well feathered but not flying			Rheinhardt Scholtz	1
1804	1611	Kenya Master File v5	114	61-114	Alopochen aegyptiaca		Anatidae	61	1977-04-08	8	4	1977		-2.62716	37.2528	3		KENYA	AMBOSELI NP	J.F. REYNOLDS		0			10	large pool with swampy edges		all well feathered but not flying			Rheinhardt Scholtz	1
1805	1478	Kenya Master File v5	115	61-115	Alopochen aegyptiaca		Anatidae	61	1976-02-15	15	2	1976		-0.409497	36.111	3		KENYA	LAKE NAKURU NP	D. SCHMIDL		0			3	fresh water inlet		about a week old			Rheinhardt Scholtz	1
1806	1528	Kenya Master File v5	116	61-116	Alopochen aegyptiaca		Anatidae	61	1976-09-18	18	9	1976		-0.409497	36.111	3		KENYA	LAKE NAKURU NP	D. SCHMIDL		0			2	fresh water inlet					Rheinhardt Scholtz	1
1807	1515	Kenya Master File v5	117	61-117	Alopochen aegyptiaca		Anatidae	61	1976-08-04	4	8	1976		-0.409497	36.111	3		KENYA	LAKE NAKURU NP	D. SCHMIDL		0			7	fresh water inlet		half grown goslings			Rheinhardt Scholtz	1
1808	1508	Kenya Master File v5	117	61-117	Alopochen aegyptiaca		Anatidae	61	1976-07-30	30	7	1976		-0.409497	36.111	3		KENYA	LAKE NAKURU NP	D. SCHMIDL		0			7	lakeshore		half grown goslings			Rheinhardt Scholtz	1
1809	7452	Kenya Master File v5	118	61-118	Alopochen aegyptiaca		Anatidae	61	1995-06-28	28	6	1995						KENYA	NAIVASHA OLDIDIAN, NAVASHA, LAKE OLODIAN	COLIN BEALE		0			7	wetland, grasses, acacias		dependent young out of nest			Rheinhardt Scholtz	1
1810	7559	Kenya Master File v5	119	61-119	Alopochen aegyptiaca		Anatidae	61	1997-12-15	15	12	1997						KENYA	NAIVASHA, KWA MUHIA NEAR GEOTHERMAL	MICHAL MAINA		1	1			wetland, lake		building nest, carrying nesting material to Eucalyptus tree			Rheinhardt Scholtz	1
1811	7588	Kenya Master File v5	120	61-120	Alopochen aegyptiaca		Anatidae	61	1998-03-27	27	3	1998		-1.28067	36.815	3		KENYA	WINDSOR GOLF CLUB, NAIROBI	KURIA DGUNGU		0			8	wetland, pond		feeding alongside the adults			Rheinhardt Scholtz	1
1812	7537	Kenya Master File v5	121	61-121	Alopochen aegyptiaca		Anatidae	61	1997-07-01	1	7	1997		-1.28067	36.815	3		KENYA	WINDSOR GOLF CLUB, NAIROBI	KURIA DGUNGU		0			10	wetland, pond		Feathered, capable of leaving the nest, feeding out of nest, Disturbance: Human			Rheinhardt Scholtz	1
1813	1516	Kenya Master File v5	122	61-122	Alopochen aegyptiaca		Anatidae	61	1976-08-01	1	8	1976					two places with this name, in Tanzania nad Ghana, no info about a national park with this name yet..		NAKURU NP	D. SCHMIDL		0			4	freshwater inlet		5 days old young			Rheinhardt Scholtz	1
1814	1517	Kenya Master File v5	122	61-122	Alopochen aegyptiaca		Anatidae	61	1976-08-01	1	8	1976							NAKURU NP	D. SCHMIDL		0			4	freshwater inlet		2/3 grown			Rheinhardt Scholtz	1
1815	1518	Kenya Master File v5	122	61-122	Alopochen aegyptiaca		Anatidae	61	1976-08-01	1	8	1976							NAKURU NP	D. SCHMIDL		0			3	freshwater inlet		3 fledged young			Rheinhardt Scholtz	1
1816	1588	Kenya Master File v5	123	61-123	Alopochen aegyptiaca		Anatidae	61	1976-12-26	26	12	1976		-3.52123	37.7344	3		KENYA	LAKE LIPE, TSAVO WEST N.P.	P.C. LACK		0			5	lakeshore		3/4 grown			Rheinhardt Scholtz	1
1817	1529	Kenya Master File v5	124	61-124	Alopochen aegyptiaca		Anatidae	61	1976-09-09	9	9	1976		-3.35359	38.8226	1		KENYA	ARUBA, TSAVO EAST N.P.	P.C. LACK		0			10			small young			Rheinhardt Scholtz	1
1818	1554	Kenya Master File v5	124	61-124	Alopochen aegyptiaca		Anatidae	61	1976-10-04	4	10	1976		-3.35359	38.8226	1		KENYA	ARUBA, TSAVO EAST N.P.	P.C. LACK		0			2		1	1/3 grown			Rheinhardt Scholtz	1
1819	1555	Kenya Master File v5	124	61-124	Alopochen aegyptiaca		Anatidae	61	1976-10-21	21	10	1976		-3.35359	38.8226	1		KENYA	ARUBA, TSAVO EAST N.P.	P.C. LACK		0			2		1	1/3 grown			Rheinhardt Scholtz	1
1820	1575	Kenya Master File v5	124	61-124	Alopochen aegyptiaca		Anatidae	61	1976-11-22	22	11	1976		-3.35359	38.8226	1		KENYA	ARUBA, TSAVO EAST N.P.	P.C. LACK		0			2		1	1/2 grown			Rheinhardt Scholtz	1
1821	1589	Kenya Master File v5	124	61-124	Alopochen aegyptiaca		Anatidae	61	1976-12-04	4	12	1976		-3.35359	38.8226	1		KENYA	ARUBA, TSAVO EAST N.P.	P.C. LACK		0			2		1	large young			Rheinhardt Scholtz	1
1822	1590	Kenya Master File v5	124	61-124	Alopochen aegyptiaca		Anatidae	61	1976-12-24	24	12	1976		-3.35359	38.8226	1		KENYA	ARUBA, TSAVO EAST N.P.	P.C. LACK		0			2		1	large young			Rheinhardt Scholtz	1
1823	1598	Kenya Master File v5	124	61-124	Alopochen aegyptiaca		Anatidae	61	1977-01-03	3	1	1977		-3.35359	38.8226	1		KENYA	ARUBA, TSAVO EAST N.P.	P.C. LACK		0			2		1				Rheinhardt Scholtz	1
1824	1530	Kenya Master File v5	125	61-125	Alopochen aegyptiaca		Anatidae	61	1976-09-02	2	9	1976		-3.02952	38.3816	3		KENYA	TSAVO RIVER	MAIA HEMPHILL		0			4	riverside		black or dark brown & white small ducklings fluffy stage			Rheinhardt Scholtz	1
1825	1882	Kenya Master File v5	126	61-126	Alopochen aegyptiaca		Anatidae	61	1980-08-07	7	8	1980		3.03333	36.4	3	3°02'N;36°24'E	KENYA	EASTERN SHORE, LAKE TURKANA	G.R Cunningham-van Someren		0			7	lake edge					Rheinhardt Scholtz	1
1826	1883	Kenya Master File v5	127	61-127	Alopochen aegyptiaca		Anatidae	61	1980-08-14	14	8	1980		3.35	36.25	3	3°21'N;36°15E	KENYA	LAKE TURKANA	G.R Cunningham-van Someren		0			2	lake edge		Lake edge, sand pit. Goslings 3/4 grown			Rheinhardt Scholtz	1
1827	1884	Kenya Master File v5	128	61-128	Alopochen aegyptiaca		Anatidae	61	1980-08-18	18	8	1980		4.0118	36.3498	3		KENYA	SIBILO NP	M.A.C. COVERDALE		0			7	island		open island beach above normal wave limit, down only which blew away when parents moved, young large white			Rheinhardt Scholtz	1
1828	1885	Kenya Master File v5	129	61-129	Alopochen aegyptiaca		Anatidae	61	1980-08-28	28	8	1980		-0.357058	36.0971	1		KENYA	LAKE NAKURU	P.L. BRITTON		0			12	lake		size of yellow-billed duck or perhaps african pochard, swimming with adults			Rheinhardt Scholtz	1
1829	1893	Kenya Master File v5	130	61-130	Alopochen aegyptiaca		Anatidae	61	1980-09-15	15	9	1980		-2.63333	36.5667	3	2°38'N;36°34'E	KENYA	LAKE TURKANA	G.R Cunningham-van Someren		0			2	island in lake turkana		1/4 grown			Rheinhardt Scholtz	1
1830	1894	Kenya Master File v5	131	61-131	Alopochen aegyptiaca		Anatidae	61	1980-09-08	8	9	1980		2.4	36.5667	3	2°24'N - 36°34'E	KENYA	SOUTH END LAKE TURKANA	G.R Cunningham-van Someren		0			2	lake edge, volcanic		1/2 grown			Rheinhardt Scholtz	1
1831	1895	Kenya Master File v5	132	61-132	Alopochen aegyptiaca		Anatidae	61	1980-09-18	18	9	1980		3.1	36.3833	3	3°06'N - 36°23'E	KENYA	SANDY BAY NORTH, LAKE TURKANA EAST SHORE	G.R Cunningham-van Someren		0			6	lake shore		goslings 10 days old			Rheinhardt Scholtz	1
1832	1910	Kenya Master File v5	133	61-133	Alopochen aegyptiaca		Anatidae	61	1981-01-31	31	1	1981		-1.14125	36.929	1		KENYA	ATHI BASIN PAN, NAIROBI PARK	R.D. MOORE		0			1	large dam		pre-swimming young			Rheinhardt Scholtz	1
1833	1917	Kenya Master File v5	134	61-134	Alopochen aegyptiaca		Anatidae	61	1981-05-09	9	5	1981		-1.28333	36.8167	3		KENYA	NANYOKI, NAIROBI	PETER DAVEY		0			8	dam		Dam. Downy, no feathers			Rheinhardt Scholtz	1
1834	1918	Kenya Master File v5	135	61-135	Alopochen aegyptiaca		Anatidae	61	1981-06-07	7	6	1981		-1.99858	36.2344	3	southern most point in lake taken	KENYA	LAKE NAIVASHA	G.C. BACKHURST		0			9	freswater lake		about 1 week old			Rheinhardt Scholtz	1
1835	1971	Kenya Master File v5	136	61-136	Alopochen aegyptiaca		Anatidae	61	1982-02-19	19	2	1982		-0.348784	36.8137	3		KENYA	ARK, ABERDARE	I.W.HARDY		0			8	forest with pond					Rheinhardt Scholtz	1
1836	1142	Kenya Master File v5	137	61-137	Alopochen aegyptiaca		Anatidae	61	1972-07-05	5	7	1972		-3.07663	39.2192	3		KENYA	TSAVO EAST NP, SALA	WALTER LEUTHOLD		0			9	Galana River		fairly small young			Rheinhardt Scholtz	1
1836	10825	Master file_Harrismith cards 20-05-13	153c		Anas erythrorhyncha		Anatidae	108		20	2	1989						South Africa	Army conservation Burntkraal						9	Leopard's dam		Pair and 9 young less than 1 week old.			Samantha Harebottle
1837	1155	Kenya Master File v5	138	61-138	Alopochen aegyptiaca		Anatidae	61	1972-08-05	5	8	1972						KENYA	TSAVO EAST NP, PUNDA MILIA	WALTER LEUTHOLD		0			4	small river		fairly big, partly downy			Rheinhardt Scholtz	1
1837	19614	Master file_Harrismith cards 20-05-13	75g		Anas undulata		Anatidae	104		17	3	1994						South Africa	Arolsen						15	Marsh, dam		Swam out from marsh into dam proper. 9 young 2 weeks old, 6 young 2-3 weeks old. CHS3225DB			Samantha Harebottle
1838	1859	Kenya Master File v5	139	61-139	Alopochen aegyptiaca		Anatidae	61	1979-12-29	29	12	1979		-3.44758	38.7158	1		KENYA	NDORA BOREHOLD, TSAVO EAST NP	WALTER LEUTHOLD		0			7	artificial waterhole		fairly small			Rheinhardt Scholtz	1
1838	24049	Master file_Harrismith cards 20-05-13	172c		Plectropterus gambensis		Anatidae	116		17	3	1994						South Africa	Arolsen						10			about 10 weeks old. CHS3225DB			Samantha Harebottle
1839	1348	Kenya Master File v5	140	61-140	Alopochen aegyptiaca		Anatidae	61	1974-07-26	26	7	1974		2.74439	36.7146	3		KENYA	LOIYEYALANI, LAKE RUDOLF	BRITTON AND MANN		0			8	lakeshore		stout and well developed, somewhat larger than a mallard			Rheinhardt Scholtz	1
1839	11075	Master file_Harrismith cards 20-05-13	156b		Anas erythrorhyncha		Anatidae	108		20	2	1995						South Africa	Arolsen						8	Home dam		7 tinies and 1 1/2 grown. CHS3225DB			Samantha Harebottle
1840	1473	Kenya Master File v5	141	61-141	Alopochen aegyptiaca		Anatidae	61	1976-01-05	5	1	1976		-3.35459	38.9014	3	about 15kms apart, co-ord taken in the centre	KENYA	ARUBA TO MUKWAJU, TSAVO EAST NP	P.C. LACK		0			10	waterhole		about 1/4 grown			Rheinhardt Scholtz	1
1841	1474	Kenya Master File v5	141	61-141	Alopochen aegyptiaca		Anatidae	61	1976-01-14	14	1	1976		-3.35459	38.9014	3	about 15kms apart, co-ord taken in the centre	KENYA	ARUBA TO MUKWAJU, TSAVO EAST NP	P.C. LACK		0			8	waterhole	1				Rheinhardt Scholtz	1
1842	1479	Kenya Master File v5	141	61-141	Alopochen aegyptiaca		Anatidae	61	1976-02-06	6	2	1976		-3.35459	38.9014	3	about 15kms apart, co-ord taken in the centre	KENYA	ARUBA TO MUKWAJU, TSAVO EAST NP	P.C. LACK		0				waterhole	1	no signs			Rheinhardt Scholtz	1
1843	1480	Kenya Master File v5	142	61-142	Alopochen aegyptiaca		Anatidae	61	1976-02-04	4	2	1976						KENYA	NEAR HIMA HILL, TSAVO EAST NP	P.C. LACK		0			4	waterhole					Rheinhardt Scholtz	1
1844	1475	Kenya Master File v5	143	61-143	Alopochen aegyptiaca		Anatidae	61	1976-01-29	29	1	1976		-3.00213	38.6636	3		KENYA	VOI SAFARI LODGE, TSAVO EAST NP	P.C. LACK		0			8	near rocky outcrop		very small			Rheinhardt Scholtz	1
1845	1481	Kenya Master File v5	143	61-143	Alopochen aegyptiaca		Anatidae	61	1976-02-03	3	2	1976		-3.00213	38.6636	3		KENYA	VOI SAFARI LODGE, TSAVO EAST NP	P.C. LACK		0			5	near rocky outcrop					Rheinhardt Scholtz	1
1846	1482	Kenya Master File v5	144	61-144	Alopochen aegyptiaca		Anatidae	61	1976-02-10	10	2	1976		-3.44758	38.7158	1		KENYA	NDARA BOREHOLE, TSAVO EAST NP	P.C. LACK		0			5	grasslands		quite small			Rheinhardt Scholtz	1
1847	1476	Kenya Master File v5	145	61-145	Alopochen aegyptiaca		Anatidae	61	1976-01-19	19	1	1976		-3.37506	38.6904	3		KENYA	HALFWAY VOI TO ARUBA, TSAVO EAST NP	P.C. LACK		0			9	waterhole		quite small			Rheinhardt Scholtz	1
1848	1216	Kenya Master File v5	146	61-146	Alopochen aegyptiaca		Anatidae	61	1973-01-21	21	1	1973		-1.41992	36.9299	3		KENYA	BEND DONGA, NAIROBI NATIONAL PARK	J.F. REYNOLDS		0			8	Open grassland around dam		about the size of Anas platyrhynchos			Rheinhardt Scholtz	1
1849	1231	Kenya Master File v5	146	61-146	Alopochen aegyptiaca		Anatidae	61	1973-02-25	25	2	1973		-1.41992	36.9299	3		KENYA	BEND DONGA, NAIROBI NATIONAL PARK	J.F. REYNOLDS		0			8		1				Rheinhardt Scholtz	1
1850	1243	Kenya Master File v5	146	61-146	Alopochen aegyptiaca		Anatidae	61	1973-04-01	1	4	1973		-1.41992	36.9299	3		KENYA	BEND DONGA, NAIROBI NATIONAL PARK	J.F. REYNOLDS		0			7		1				Rheinhardt Scholtz	1
1851	1452	Kenya Master File v5	147	61-147	Alopochen aegyptiaca		Anatidae	61	1975-10-17	17	10	1975		-3.06934	39.2289	3		KENYA	GALANA RIVER NEAR TSAVO -ATHI JUNCTION, TSAVO EAST NP	P.C. LACK		0			5	riverside		3/4 grown			Rheinhardt Scholtz	1
1852	1453	Kenya Master File v5	148	61-148	Alopochen aegyptiaca		Anatidae	61	1975-10-17	17	10	1975		-3.06934	39.2289	3		KENYA	GALANA RIVER NEAR TSAVO -ATHI JUNCTION, TSAVO EAST NP	P.C. LACK		0			3	riverside		3/4 grown			Rheinhardt Scholtz	1
1853	1454	Kenya Master File v5	149	61-149	Alopochen aegyptiaca		Anatidae	61	1975-10-17	17	10	1975		-3.06934	39.2289	3		KENYA	GALANA RIVER NEAR TSAVO -ATHI JUNCTION, TSAVO EAST NP	P.C. LACK		0			5	riverside		3/4 grown			Rheinhardt Scholtz	1
1854	1477	Kenya Master File v5	150	61-150	Alopochen aegyptiaca		Anatidae	61	1976-01-26	26	1	1976		-3.35359	38.8226	1		KENYA	ARUBA DAM, TSAVO EAST NP	P.C. LACK		0			5			quite small young			Rheinhardt Scholtz	1
1855	1483	Kenya Master File v5	150	61-150	Alopochen aegyptiaca		Anatidae	61	1976-02-06	6	2	1976		-3.35359	38.8226	1		KENYA	ARUBA DAM, TSAVO EAST NP	P.C. LACK		0			5		1	quite small young			Rheinhardt Scholtz	1
1856	1484	Kenya Master File v5	150	61-150	Alopochen aegyptiaca		Anatidae	61	1976-02-06	6	2	1976		-3.35359	38.8226	1		KENYA	ARUBA DAM, TSAVO EAST NP	P.C. LACK		0			6			1/3 grown			Rheinhardt Scholtz	1
1857	1485	Kenya Master File v5	150	61-150	Alopochen aegyptiaca		Anatidae	61	1976-02-06	6	2	1976		-3.35359	38.8226	1		KENYA	ARUBA DAM, TSAVO EAST NP	P.C. LACK		0			3			3/4 grown			Rheinhardt Scholtz	1
1858	1486	Kenya Master File v5	150	61-150	Alopochen aegyptiaca		Anatidae	61	1976-02-24	24	2	1976		-3.35359	38.8226	1		KENYA	ARUBA DAM, TSAVO EAST NP	P.C. LACK		0			7			quite large			Rheinhardt Scholtz	1
1859	1490	Kenya Master File v5	150	61-150	Alopochen aegyptiaca		Anatidae	61	1976-03-04	4	3	1976		-3.35359	38.8226	1		KENYA	ARUBA DAM, TSAVO EAST NP	P.C. LACK		0			7		1	quite large			Rheinhardt Scholtz	1
1860	1491	Kenya Master File v5	150	61-150	Alopochen aegyptiaca		Anatidae	61	1976-03-04	4	3	1976		-3.35359	38.8226	1		KENYA	ARUBA DAM, TSAVO EAST NP	P.C. LACK		0			3			3/4 grown			Rheinhardt Scholtz	1
1861	1492	Kenya Master File v5	150	61-150	Alopochen aegyptiaca		Anatidae	61	1976-03-04	4	3	1976		-3.35359	38.8226	1		KENYA	ARUBA DAM, TSAVO EAST NP	P.C. LACK		0			4			2x1/2 grown & 2x3/4 grown			Rheinhardt Scholtz	1
1862	1493	Kenya Master File v5	150	61-150	Alopochen aegyptiaca		Anatidae	61	1976-03-17	17	3	1976		-3.35359	38.8226	1		KENYA	ARUBA DAM, TSAVO EAST NP	P.C. LACK		0			2			2 large			Rheinhardt Scholtz	1
1863	1494	Kenya Master File v5	150	61-150	Alopochen aegyptiaca		Anatidae	61	1976-03-17	17	3	1976		-3.35359	38.8226	1		KENYA	ARUBA DAM, TSAVO EAST NP	P.C. LACK		0			9			quite large			Rheinhardt Scholtz	1
1864	1468	Kenya Master File v5	151	61-151	Alopochen aegyptiaca		Anatidae	61	1975-12-21	21	12	1975		-1.33883	36.7468	2		KENYA	NAIROBI NP, KAREN P.S. DAM	N.J. SKINNER		0			7	small dam in open country		about 1foot tall with adult pair, eggs est. X			Rheinhardt Scholtz	1
1865	1459	Kenya Master File v5	152	61-152	Alopochen aegyptiaca		Anatidae	61	1975-11-30	30	11	1975						KENYA	NAIROBI NP, VULTURE POOL	N.J. SKINNER		0			9	open ground new waterhole		about 6" tall with adults			Rheinhardt Scholtz	1
1866	1469	Kenya Master File v5	152	61-152	Alopochen aegyptiaca		Anatidae	61	1975-12-07	7	12	1975						KENYA	NAIROBI NP, VULTURE POOL	N.J. SKINNER		0			9		1				Rheinhardt Scholtz	1
1867	1347	Kenya Master File v5	153	61-153	Alopochen aegyptiaca		Anatidae	61	1974-06-10	10	6	1974					which	KENYA	DAM IN NAIROBI GAME PARK	VERE V. BOWLES		0						exact no. Of young unknown			Rheinhardt Scholtz	1
1868	1455	Kenya Master File v5	154	61-154	Alopochen aegyptiaca		Anatidae	61	1975-10-22	22	10	1975		-3.77988	39.2768	3		KENYA	AT BRIDGE NEAR SAMBURU LODGE	MRS. V.V. BOWLES		0			2	grassy bank of river		fluffy			Rheinhardt Scholtz	1
1869	1341	Kenya Master File v5	155	61-155	Alopochen aegyptiaca		Anatidae	61	1974-05-16	16	5	1974		-1.14125	36.929	1		KENYA	DAM, ATHI BASIN CIRCUIT, NAIROBI GAME PARK	MRS. V.V. BOWLES		0			6						Rheinhardt Scholtz	1
1870	7770	Kenya Master File v5	156	61-156	Alopochen aegyptiaca		Anatidae	61	#NUM!	29	8	19793		-1.3729	36.8521	3		KENYA	NAIROBI GAME PARK	MRS. V.V. BOWLES		0						with chicks			Rheinhardt Scholtz	1
1871	1217	Kenya Master File v5	157	61-157	Alopochen aegyptiaca		Anatidae	61	1973-01-10	10	1	1973					which	KENYA	DAM IN NAIROBI GAME PARK	MRS. V.V. BOWLES		0			8	dam					Rheinhardt Scholtz	1
1872	1218	Kenya Master File v5	157	61-157	Alopochen aegyptiaca		Anatidae	61	1973-01-15	15	1	1973					which	KENYA	DAM IN NAIROBI GAME PARK	MRS. V.V. BOWLES		0			4	dam	1	half grown, eggs XI			Rheinhardt Scholtz	1
1873	1239	Kenya Master File v5	157	61-157	Alopochen aegyptiaca		Anatidae	61	1973-03-13	13	3	1973					which	KENYA	DAM IN NAIROBI GAME PARK	MRS. V.V. BOWLES		0			3	dam	1	nearly as big as mum			Rheinhardt Scholtz	1
1874	1470	Kenya Master File v5	158	61-158	Alopochen aegyptiaca		Anatidae	61	1975-12-11	11	12	1975		-3.52123	37.7344	3		KENYA	LAKE LIPE, TSAVO WEST N.P.	PETER LACK		0			5	lake		2/3 grown			Rheinhardt Scholtz	1
1875	1471	Kenya Master File v5	159	61-159	Alopochen aegyptiaca		Anatidae	61	1975-12-04	4	12	1975		-3.35359	38.8226	1		KENYA	ARUBA DAM, TSAVO EAST NP	PETER LACK		0			7	water		1/2 grown			Rheinhardt Scholtz	1
1876	1460	Kenya Master File v5	160	61-160	Alopochen aegyptiaca		Anatidae	61	1975-11-20	20	11	1975		-3.35359	38.8226	1		KENYA	ARUBA DAM, TSAVO EAST NP	PETER LACK		0			7	water		quite large			Rheinhardt Scholtz	1
1877	1435	Kenya Master File v5	161	61-161	Alopochen aegyptiaca		Anatidae	61	1975-08-27	27	8	1975		1.1	36.7	3		KENYA	MARALAL	DAVEY WOLF		0			8	lake		2/3 grown, eggs VI			Rheinhardt Scholtz	1
1878	1436	Kenya Master File v5	161	61-161	Alopochen aegyptiaca		Anatidae	61	1975-08-27	27	8	1975		1.1	36.7	3		KENYA	MARALAL	DAVEY WOLF		0			1	lake		small, eggs VII			Rheinhardt Scholtz	1
1879	1442	Kenya Master File v5	162	61-162	Alopochen aegyptiaca		Anatidae	61	1975-09-13	13	9	1975		0.750832	37.0119	3		KENYA	JUNCTION OF EWASO NYERO and EWASO NAROK RIVERS	DAVEY WOLF		0			6						Rheinhardt Scholtz	1
1880	1333	Kenya Master File v5	163	61-163	Alopochen aegyptiaca		Anatidae	61	1974-03-20	20	3	1974		3.51667	35.9167	3		KENYA	FERGUSONS GULF, ALLIA BAY AND CENTRAL ISLAND	AJ. J HOPSON		0			10			several pairs of adults seen frequently on earth woth ducklings up to 10, large whitish, no markings			Rheinhardt Scholtz	1
1881	1334	Kenya Master File v5	163	61-163	Alopochen aegyptiaca		Anatidae	61	1974-03-28	28	3	1974		3.51667	35.9167	3		KENYA	FERGUSONS GULF, ALLIA BAY AND CENTRAL ISLAND	AJ. J HOPSON		0			4			Central island			Rheinhardt Scholtz	1
1882	1409	Kenya Master File v5	163	61-163	Alopochen aegyptiaca		Anatidae	61	1973-11-30			1974		3.51667	35.9167	3		KENYA	FERGUSONS GULF, ALLIA BAY AND CENTRAL ISLAND	AJ. J HOPSON		1	2	14				Allia Bay, 2 nests			Rheinhardt Scholtz	1
1883	1219	Kenya Master File v5	164	61-164	Alopochen aegyptiaca		Anatidae	61	1973-01-16	16	1	1973		-1.3729	36.8521	3		KENYA	NAIROBI NP	J.F. REYNOLDS		0			6	Grassland with scattered low Acacias around water hole					Rheinhardt Scholtz	1
1884	1220	Kenya Master File v5	164	61-164	Alopochen aegyptiaca		Anatidae	61	1973-01-21	21	1	1973		-1.3729	36.8521	3		KENYA	NAIROBI NP	J.F. REYNOLDS		0			6	Grassland with scattered low Acacias around water hole	1	goslings			Rheinhardt Scholtz	1
1885	1221	Kenya Master File v5	164	61-164	Alopochen aegyptiaca		Anatidae	61	1973-01-24	24	1	1973		-1.3729	36.8521	3		KENYA	NAIROBI NP	J.F. REYNOLDS		0			6	Grassland with scattered low Acacias around water hole	1				Rheinhardt Scholtz	1
1886	1222	Kenya Master File v5	164	61-164	Alopochen aegyptiaca		Anatidae	61	1973-01-28	28	1	1973		-1.3729	36.8521	3		KENYA	NAIROBI NP	J.F. REYNOLDS		0			6	Grassland with scattered low Acacias around water hole	1				Rheinhardt Scholtz	1
1887	1232	Kenya Master File v5	164	61-164	Alopochen aegyptiaca		Anatidae	61	1973-02-03	3	2	1973		-1.3729	36.8521	3		KENYA	NAIROBI NP	J.F. REYNOLDS		0			5	Grassland with scattered low Acacias around water hole	1				Rheinhardt Scholtz	1
1888	1233	Kenya Master File v5	164	61-164	Alopochen aegyptiaca		Anatidae	61	1973-02-04	4	2	1973		-1.3729	36.8521	3		KENYA	NAIROBI NP	J.F. REYNOLDS		0			5	Grassland with scattered low Acacias around water hole	1				Rheinhardt Scholtz	1
1889	1234	Kenya Master File v5	164	61-164	Alopochen aegyptiaca		Anatidae	61	1973-02-11	11	2	1973		-1.3729	36.8521	3		KENYA	NAIROBI NP	J.F. REYNOLDS		0			4	Grassland with scattered low Acacias around water hole	1				Rheinhardt Scholtz	1
1890	1235	Kenya Master File v5	164	61-164	Alopochen aegyptiaca		Anatidae	61	1973-02-18	18	2	1973		-1.3729	36.8521	3		KENYA	NAIROBI NP	J.F. REYNOLDS		0			3	Grassland with scattered low Acacias around water hole	1				Rheinhardt Scholtz	1
1891	1236	Kenya Master File v5	164	61-164	Alopochen aegyptiaca		Anatidae	61	1973-02-24	24	2	1973		-1.3729	36.8521	3		KENYA	NAIROBI NP	J.F. REYNOLDS		0			3	Grassland with scattered low Acacias around water hole	1				Rheinhardt Scholtz	1
1892	1240	Kenya Master File v5	164	61-164	Alopochen aegyptiaca		Anatidae	61	1973-03-03	3	3	1973		-1.3729	36.8521	3		KENYA	NAIROBI NP	J.F. REYNOLDS		0			3	Grassland with scattered low Acacias around water hole	1				Rheinhardt Scholtz	1
1893	1241	Kenya Master File v5	164	61-164	Alopochen aegyptiaca		Anatidae	61	1973-03-17	17	3	1973		-1.3729	36.8521	3		KENYA	NAIROBI NP	J.F. REYNOLDS		0			2	Grassland with scattered low Acacias around water hole	1	flying freely, still with parents			Rheinhardt Scholtz	1
1894	1242	Kenya Master File v5	164	61-164	Alopochen aegyptiaca		Anatidae	61	1973-03-24	24	3	1973		-1.3729	36.8521	3		KENYA	NAIROBI NP	J.F. REYNOLDS		0			2	Grassland with scattered low Acacias around water hole	1	flying freely, still with parents			Rheinhardt Scholtz	1
1895	1335	Kenya Master File v5	165	61-165	Alopochen aegyptiaca		Anatidae	61	1974-03-23	23	3	1974		-0.409497	36.111	3		KENYA	LAKE NAKURU NP	N.J. SKINNER		0			9			small chicks			Rheinhardt Scholtz	1
1896	1273	Kenya Master File v5	166	61-166	Alopochen aegyptiaca		Anatidae	61	1973-09-20	20	9	1973		-0.409497	36.111	3		KENYA	LAKE NAKURU NP	N.J. SKINNER		0			8	lakeshore		about 6'' tall with adult pair, eggs VIII			Rheinhardt Scholtz	1
1897	7401	Kenya Master File v5	167	61-167	Alopochen aegyptiaca		Anatidae	61	1994-05-06	6	5	1994		-1.33833	36.81	1	1°20'15''5 ; 36°48'36''E	KENYA	HYAENA DAM, NAIROBI NP	DENNIE AUGWIN		0			6	man-made dam		1/3 grown			Rheinhardt Scholtz	1
1898	1355	Kenya Master File v5	168	61-168	Alopochen aegyptiaca		Anatidae	61	1974-08-18	18	8	1974						KENYA	NAIROBI NP, VULTURE POOL			0			6	grassland dam		about 1 week old with adult pair, eggs VII			Rheinhardt Scholtz	1
1899	7396	Kenya Master File v5	169	61-169	Alopochen aegyptiaca		Anatidae	61	1994-04-20	20	4	1994		-1.14125	36.929	1		KENYA	ATHI BASIN DAM, NAIROBI NP	DENNIE ANGWIN		0			2	man-made dam		1/3 grown			Rheinhardt Scholtz	1
1900	7397	Kenya Master File v5	169	61-169	Alopochen aegyptiaca		Anatidae	61	1994-04-20	20	4	1994		-1.14125	36.929	1		KENYA	ATHI BASIN DAM, NAIROBI NP	DENNIE ANGWIN		0			9	man-made dam		1/4 grown			Rheinhardt Scholtz	1
1901	1349	Kenya Master File v5	170	61-170	Alopochen aegyptiaca		Anatidae	61	1974-07-17	17	7	1974		2.75983	36.7229	3		KENYA	ELMOLO L.RUDOLF	L.H. BROWN		0			9	rocky island in alkaline lake		small, recently hatched, pale grey or whitish, heavily marked w-beack			Rheinhardt Scholtz	1
1902	1326	Kenya Master File v5	171	61-171	Alopochen aegyptiaca		Anatidae	61	1974-01-22	22	1	1974						KENYA	SECRET VALLEY GAME RESERVE MT. KENYA	L.H. BROWN		0			4	boggy glade & artificial dam					Rheinhardt Scholtz	1
1903	1327	Kenya Master File v5	171	61-171	Alopochen aegyptiaca		Anatidae	61	1974-01-23	23	1	1974						KENYA	SECRET VALLEY GAME RESERVE MT. KENYA	L.H. BROWN		0			4	boggy glade & artificial dam	1				Rheinhardt Scholtz	1
1904	1328	Kenya Master File v5	172	61-172	Alopochen aegyptiaca		Anatidae	61	1974-01-04	4	1	1974		-3.17737	38.5251	3		KENYA	MUDANDA ROCK, TSAVO EAST NP	WALTER LEUTHOLD		0			8	seasonal waterhole		fairly small, prob hatched second half of december 73			Rheinhardt Scholtz	1
1905	1329	Kenya Master File v5	173	61-173	Alopochen aegyptiaca		Anatidae	61	1974-01-22	22	1	1974		-2.19605	38.4869	4		KENYA	10 KM EAST OF HQ, TSAVO EAST NP	WALTER LEUTHOLD		0			3	small seasonal waterhole		fairly small, probably hatched this month			Rheinhardt Scholtz	1
1906	1319	Kenya Master File v5	174	61-174	Alopochen aegyptiaca		Anatidae	61	1973-12-18	18	12	1973		-3.35359	38.8226	1		KENYA	ARUBA DAM, TSAVO EAST NP	WALTER LEUTHOLD		0			7	Artificial dam		ca. Half grown already			Rheinhardt Scholtz	1
1907	1244	Kenya Master File v5	175	61-175	Alopochen aegyptiaca		Anatidae	61	1973-04-11	11	4	1973		-3.43008	39.0096	3		KENYA	KANDERI, TSAVO EAST NP	WALTER LEUTHOLD		0			7	seasonal swamp		Young about 1-2 weeks old			Rheinhardt Scholtz	1
1908	1245	Kenya Master File v5	176	61-176	Alopochen aegyptiaca		Anatidae	61	1973-04-21	21	4	1973		2.513	36.7002	4		KENYA	L. RUDOLF, 25KM S. of LIOYANGALANI	C.F. MANN		0			5	lake edge		1/2 grown			Rheinhardt Scholtz	1
1909	1125	Kenya Master File v5	177	61-177	Alopochen aegyptiaca		Anatidae	61	1972-02-29		3	1972		3.25366	36.021	3		KENYA	ELIYE SPRINGS, LAKE RUDOLF	P.R. GREAVES		0			9	lakeshore		in sandpit on lakeshore, cup in basin in sand			Rheinhardt Scholtz	1
1910	1109	Kenya Master File v5	178	61-178	Alopochen aegyptiaca		Anatidae	61	1972-01-02	2	1	1972		-3.77864	39.2789	3		KENYA	SAMBURU	SYBIL SASSOON		0			4	river		1/3 grown			Rheinhardt Scholtz	1
1911	351	Kenya Master File v5	179	61-179	Alopochen aegyptiaca		Anatidae	61	1963-06-11	11	6	1963		1.1	36.7	3		KENYA	MARALAL, SAMBURU DIST	L.H. BROWN		0				Themera grassland		Nest in open Acacia, brood of ducklings, eggs V			Rheinhardt Scholtz	1
1912	965	Kenya Master File v5	180	61-180	Alopochen aegyptiaca		Anatidae	61	1971-01-28	28	1	1971		0.61292	37.6501	3		KENYA	BUFFALO SPRINGS, SAMBURU	P.J. OLIVER		0			2	riverside		not more than 2 weeks old			Rheinhardt Scholtz	1
1913	867	Kenya Master File v5	181	61-181	Alopochen aegyptiaca		Anatidae	61	1970-05-31	31	5	1970		-0.357058	36.0971	1		KENYA	L. NAKURU	L.H. BROWN		0			6	Alkaline lake shore		hatched only a few days ago			Rheinhardt Scholtz	1
1914	754	Kenya Master File v5	182	61-182	Alopochen aegyptiaca		Anatidae	61	1969-06-27	27	6	1969		-0.357058	36.0971	1		KENYA	L. NAKURU	BRITTON		0			4	soda lake		1/3 grown			Rheinhardt Scholtz	1
1915	276	Kenya Master File v5	183	61-183	Alopochen aegyptiaca		Anatidae	61	1961-07-30	30	7	1961		-1.3729	36.8521	3		KENYA	NAIROBI NP	H.J. LEE		0			6	dam		downy young			Rheinhardt Scholtz	1
1916	160	Kenya Master File v5	184	61-184	Alopochen aegyptiaca		Anatidae	61	1958-01-13	13	1	1958		-3.25589e-06	37.1473	3		KENYA	L. AMBOSELI	L.H. BROWN		0				water pool in acacia sporobolus alkaline woodland		brood of 1/2 grown, eggs prob. Nov			Rheinhardt Scholtz	1
1917	136	Kenya Master File v5	185	61-185	Alopochen aegyptiaca		Anatidae	61	1957-07-02	2	7	1957		-3.25589e-06	37.1473	3		KENYA	L. AMBOSELI	L.H. BROWN		0			6	Pond in open Acacia - Sporobodus woodland		hatched in June from eggs laid in May, down black&white of shelduck			Rheinhardt Scholtz	1
1918	219	Kenya Master File v5	186	61-186	Alopochen aegyptiaca		Anatidae	61	1960-04-17	17	4	1960		-0.442877	36.2371	2		KENYA	L. ELMENTEITA	L.H. BROWN		1		9		small lava island		on ground in vegetation			Rheinhardt Scholtz	1
1919	220	Kenya Master File v5	186	61-186	Alopochen aegyptiaca		Anatidae	61	1960-04-17	17	4	1960		-0.442877	36.2371	2		KENYA	L. ELMENTEITA	L.H. BROWN		1		9		small lava island		on ground in vegetation			Rheinhardt Scholtz	1
1920	221	Kenya Master File v5	186	61-186	Alopochen aegyptiaca		Anatidae	61	1960-04-17	17	4	1960		-0.442877	36.2371	2		KENYA	L. ELMENTEITA	L.H. BROWN		1		10		small lava island		on ground in vegetation			Rheinhardt Scholtz	1
1921	222	Kenya Master File v5	186	61-186	Alopochen aegyptiaca		Anatidae	61	1960-04-17	17	4	1960		-0.442877	36.2371	2		KENYA	L. ELMENTEITA	L.H. BROWN		1		13		small lava island		incomplete or deserted, on ground in vegetation			Rheinhardt Scholtz	1
1922	223	Kenya Master File v5	186	61-186	Alopochen aegyptiaca		Anatidae	61	1960-04-17	17	4	1960		-0.442877	36.2371	2		KENYA	L. ELMENTEITA	L.H. BROWN		1		5		small lava island		incomplete, on ground in vegetation			Rheinhardt Scholtz	1
1923	130	Kenya Master File v5	187	61-187	Alopochen aegyptiaca		Anatidae	61	1957-05-19	19	5	1957		-0.442877	36.2371	2		KENYA	L. ELMENTEITA	L.H. BROWN		1		9		lava island well out in lake		among Sporobolus spicatus			Rheinhardt Scholtz	1
1924	131	Kenya Master File v5	187	61-187	Alopochen aegyptiaca		Anatidae	61	1957-05-25	25	5	1957		-0.442877	36.2371	2		KENYA	L. ELMENTEITA	L.H. BROWN		1		9		lava island well out in lake	1	among Sporobolus spicatus			Rheinhardt Scholtz	1
1925	132	Kenya Master File v5	187	61-187	Alopochen aegyptiaca		Anatidae	61	1957-05-19	19	5	1957		-0.442877	36.2371	2		KENYA	L. ELMENTEITA	L.H. BROWN		1		8		lava island well out in lake		among Sporobolus spicatus			Rheinhardt Scholtz	1
1926	133	Kenya Master File v5	187	61-187	Alopochen aegyptiaca		Anatidae	61	1957-05-25	25	5	1957		-0.442877	36.2371	2		KENYA	L. ELMENTEITA	L.H. BROWN		1		9		lava island well out in lake	1	among Sporobolus spicatus			Rheinhardt Scholtz	1
1927	134	Kenya Master File v5	188	61-188	Alopochen aegyptiaca		Anatidae	61	1957-05-18	18	5	1957		-0.442877	36.2371	2		KENYA	L. ELMENTEITA	L.H. BROWN		1		9		lava island overgrown with Sporobolus spicatus		on ground, nest thickly covered with down			Rheinhardt Scholtz	1
1928	135	Kenya Master File v5	188	61-188	Alopochen aegyptiaca		Anatidae	61	1957-05-25	25	5	1957		-0.442877	36.2371	2		KENYA	L. ELMENTEITA	L.H. BROWN		1		10		lava island overgrown with Sporobolus spicatus	1	on ground, nest thickly covered with down			Rheinhardt Scholtz	1
1929	1117	Kenya Master File v5	189	61-189	Alopochen aegyptiaca		Anatidae	61	1972-02-24	24	2	1972						KENYA	KONO MOJU, TSAVO EAST NP	WALTER LEUTHOLD		0			4	large waterhole		about 3-4 weeks old			Rheinhardt Scholtz	1
1930	1118	Kenya Master File v5	190	61-190	Alopochen aegyptiaca		Anatidae	61	1972-02-15	15	2	1972		-3.43008	39.0096	3		KENYA	KANDERI, TSAVO EAST NP	WALTER LEUTHOLD		0			10	large waterhole		1-2 weeks old			Rheinhardt Scholtz	1
1931	1052	Kenya Master File v5	191	61-191	Alopochen aegyptiaca		Anatidae	61	1971-10-07	7	10	1971						KENYA	NEAR LUGARDS FALL, TSAVO EAST NP	WALTER LEUTHOLD		0			7	river		3/4 adult size			Rheinhardt Scholtz	1
1932	989	Kenya Master File v5	192	61-192	Alopochen aegyptiaca		Anatidae	61	1971-07-18	18	7	1971		-2.99647	38.4604	3		KENYA	TSAVO RIVER BESIDE MAIN MSA ROAD	MRS. P. HEMPHILL		0			5	flat rocks at rivers edge		very small ducklings			Rheinhardt Scholtz	1
1933	984	Kenya Master File v5	193	61-193	Alopochen aegyptiaca		Anatidae	61	1971-06-17	17	6	1971		-3.43008	39.0096	3		KENYA	KANDERI, TSAVO EAST NP	WALTER LEUTHOLD		0			11	large waterhole		fairly small.			Rheinhardt Scholtz	1
1934	985	Kenya Master File v5	193	61-193	Alopochen aegyptiaca		Anatidae	61	1971-06-29	29	6	1971		-3.43008	39.0096	3		KENYA	KANDERI, TSAVO EAST NP	WALTER LEUTHOLD		0			10	large waterhole	1				Rheinhardt Scholtz	1
1935	816	Kenya Master File v5	194	61-194	Alopochen aegyptiaca		Anatidae	61	1969-11-13	13	11	1969		-3.43008	39.0096	3		KENYA	KANDERI, TSAVO EAST NP	WALTER LEUTHOLD		0			9	large waterhole		very small			Rheinhardt Scholtz	1
1936	738	Kenya Master File v5	195	61-195	Alopochen aegyptiaca		Anatidae	61	1969-01-17	17	1	1969		-3.17737	38.5251	3		KENYA	MUDANDA ROCK, TSAVO EAST NP	WALTER LEUTHOLD		0			8	large waterhole		downy young			Rheinhardt Scholtz	1
1937	263	Kenya Master File v5	196	61-196	Alopochen aegyptiaca		Anatidae	61	1961-03-18	18	3	1961		-1.35925	36.8547	1	Co-ordinate taken as Upper Karen Dam	KENYA	KAREN DAM, NEAR NAIROBI	G.R. CUNNINGHAM-VAN SOMEREN		0			6						Rheinhardt Scholtz	1
1938	277	Kenya Master File v5	197	61-197	Alopochen aegyptiaca		Anatidae	61	1961-07-19	19	7	1961		-1.35925	36.8547	1	Co-ordinate taken as Upper Karen Dam	KENYA	KAREN DAM, NEAR NAIROBI	G.R. CUNNINGHAM-VAN SOMEREN		0			7						Rheinhardt Scholtz	1
1939	1342	Kenya Master File v5	198	61-198	Alopochen aegyptiaca		Anatidae	61	1974-05-07	7	5	1974		-0.8	37.8167	3		KENYA	KINDARUMA			0				lakeside		3 pairs of geese all accompanied by goslings vrarying from tiny to fluffy, not yet showing any feathers			Rheinhardt Scholtz	1
1940	1343	Kenya Master File v5	198	61-198	Alopochen aegyptiaca		Anatidae	61	1974-05-10	10	5	1974		-0.8	37.8167	3		KENYA	KINDARUMA			0				lakeside	1	seen morning steadily out to sea on our approach			Rheinhardt Scholtz	1
1941	1344	Kenya Master File v5	198	61-198	Alopochen aegyptiaca		Anatidae	61	1974-05-13	13	5	1974		-0.8	37.8167	3		KENYA	KINDARUMA			0				lakeside	1	seen morning steadily out to sea on our approach			Rheinhardt Scholtz	1
1942	1345	Kenya Master File v5	198	61-198	Alopochen aegyptiaca		Anatidae	61	1974-05-19	19	5	1974		-0.8	37.8167	3		KENYA	KINDARUMA			0				lakeside	1	seen morning steadily out to sea on our approach			Rheinhardt Scholtz	1
1943	1346	Kenya Master File v5	198	61-198	Alopochen aegyptiaca		Anatidae	61	1974-05-21	21	5	1974		-0.8	37.8167	3		KENYA	KINDARUMA			0				lakeside	1	seen morning steadily out to sea on our approach			Rheinhardt Scholtz	1
1944	1411	Kenya Master File v5	199	61-199	Alopochen aegyptiaca		Anatidae	61	1975-01-25	25	1	1975						KENYA	NEAR AMLA ON VOI RIVER, TSAVO EAST NP	P.C. LACK		0			7	riverine vegetation		1/3 grown.			Rheinhardt Scholtz	1
1945	1418	Kenya Master File v5	200	61-200	Alopochen aegyptiaca		Anatidae	61	1975-02-03	3	2	1975		-3.37945	38.9591	3		KENYA	NEAR MUKWAJU, TSAVO EAST NP	P.C. LACK		0			8	waterhole in wooded grassland		1/2 grown			Rheinhardt Scholtz	1
1946	24249	Additional nest records GC	no card		Plectropterus gambiensis		Anatidae			17	5	1974						Angola	near N'Gola	Richard Dean					2			adult with two large young' documented in 'Checklist of Birds of Angola', WRJ Dean, 2000
1946	1419	Kenya Master File v5	201	61-201	Alopochen aegyptiaca		Anatidae	61	1975-02-03	3	2	1975						KENYA	NEAR KONO MOJU, TSAVO EAST NP	P.C. LACK		0			4	waterhole in wooded grassland		1/2 grown			Rheinhardt Scholtz	1
1947	1420	Kenya Master File v5	202	61-202	Alopochen aegyptiaca		Anatidae	61	1975-04-19	19	4	1975		-0.409497	36.111	3		KENYA	L. NAKURU NP	N.J. SKINNER		0			5	lake shore		about 6'' from bill to tail			Rheinhardt Scholtz	1
1948	1399	Kenya Master File v5	203	61-203	Alopochen aegyptiaca		Anatidae	61	1974-12-07	7	12	1974		-1.41002	36.8921	3		KENYA	ATHI RIVER	B.S. MEADOWS		0			5	sewage lagoons		1/4 size			Rheinhardt Scholtz	1
1949	1339	Kenya Master File v5	204	61-204	Alopochen aegyptiaca		Anatidae	61	1974-04-26	26	4	1974		3.75043	36.2497	3		KENYA	ALIA BAY, L. RUDOLF	TONY HOPSON		1		10							Rheinhardt Scholtz	1
1950	1340	Kenya Master File v5	204	61-204	Alopochen aegyptiaca		Anatidae	61	1974-04-26	26	4	1974		3.75043	36.2497	3		KENYA	ALIA BAY, L. RUDOLF	TONY HOPSON		1		14							Rheinhardt Scholtz	1
1951	7773	Kenya Master File v5	205	61-205	Alopochen aegyptiaca		Anatidae	61			2							KENYA	NGORE NGORE DAM, NAROK DISTRICT	F.N. BETTS MAN		0			3			mid february			Rheinhardt Scholtz	1
1952	7774	Kenya Master File v5	205	61-205	Alopochen aegyptiaca		Anatidae	61			2							KENYA	NGORE NGORE DAM, NAROK DISTRICT	F.N. BETTS MAN		0			4			mid february			Rheinhardt Scholtz	1
1953	65	Kenya Master File v5	206	61-206	Alopochen aegyptiaca		Anatidae	61	1954-09-30		10	1954						KENYA	LEUGETIA FARM, NAROK DAM	P. SESSIOUS		0			5	dams		hatched mid-October			Rheinhardt Scholtz	1
1954	72	Kenya Master File v5	206	61-206	Alopochen aegyptiaca		Anatidae	61	1954-12-13	13	12	1954						KENYA	LEUGETIA FARM, NAROK DAM	P. SESSIOUS		0			5	dams	1	left with parents				1
1955	254	Kenya Master File v5	206	61-206	Alopochen aegyptiaca		Anatidae	61	1960-12-12	12	12	1960						KENYA	LEUGETIA FARM, NAROK DAM	P. SESSIOUS		0			2	dams						1
1956	332	Kenya Master File v5	206	61-206	Alopochen aegyptiaca		Anatidae	61	1962-09-14	14	9	1962						KENYA	LEUGETIA FARM, NAROK DAM	P. SESSIOUS		0			4	dams						1
1957	419	Kenya Master File v5	206	61-206	Alopochen aegyptiaca		Anatidae	61	1964-11-21	21	11	1964						KENYA	LEGETIA FARM, NAROK DAM	P. SESSIOUS		0			6	dams		moult old			Rheinhardt Scholtz	1
1958	977	Kenya Master File v5	207	61-207	Alopochen aegyptiaca		Anatidae	61	1971-05-22	22	5	1971		0.624197	36.0677	3		KENYA	LAKE BARINGO	L.H. BROWN		0				Acacia tortilis woodland around lake		Nest in empty Fish eagles nest, no. eggs unknown, laid V			Rheinhardt Scholtz	1
1959	649	Kenya Master File v5	208	61-208	Alopochen aegyptiaca		Anatidae	61	1968-07-22	22	7	1968		0.125576	34.8445	3		KENYA	KAIMOSI	Dr. F. BELL		1		2							Rheinhardt Scholtz	1
1960	7380	Kenya Master File v5	209	61-209	Alopochen aegyptiaca		Anatidae	61	1994-01-12	12	1	1994		-1.14125	36.929	1		KENYA	ATHI BASIN DAM, NAIROBI NP	DENNIE AUGWIN		0			4	man-made dam		very small young on man made dam			Rheinhardt Scholtz	1
1961	7381	Kenya Master File v5	209	61-209	Alopochen aegyptiaca		Anatidae	61	1994-01-12	12	1	1994		-1.14125	36.929	1		KENYA	ATHI BASIN DAM, NAIROBI NP	DENNIE AUGWIN		0			6	man-made dam		1/4 grown			Rheinhardt Scholtz	1
1962	7591	Kenya Master File v5	210	61-210	Alopochen aegyptiaca		Anatidae	61	1998-07-05	5	7	1998		0.633333	36.0833	3	0°38'N''; 36°05'E	KENYA	WEST BAY, LAKE BARINGO	J. COBURN		0			12	lake, papyrus & reeds		about 3-4 days oldon lake			Rheinhardt Scholtz	1
1963	7560	Kenya Master File v5	211	61-211	Alopochen aegyptiaca		Anatidae	61	1997-12-30	30	12	1997		0.633333	36.0833	3	0°38'N'' ; 36°05'E	KENYA	WEST BAY, LAKE BARINGO	J. COBURN		0			2	papyrus		feathered, capable of leaving nest			Rheinhardt Scholtz	1
1964	264	Kenya Master File v5	212	61-212	Alopochen aegyptiaca		Anatidae	61	1961-03-18	18	3	1961		-1.35925	36.8547	1	Co-ordinate taken as Upper Karen Dam	KENYA	KAREN DAM, NAIROBI	G.R. CUNNINGHAM-VAN SOMEREN		1		6				clutch of 6			Rheinhardt Scholtz	1
1965	278	Kenya Master File v5	212	61-212	Alopochen aegyptiaca		Anatidae	61	1961-07-19	19	7	1961		-1.35925	36.8547	1	Co-ordinate taken as Upper Karen Dam	KENYA	KAREN DAM, NAIROBI	G.R. CUNNINGHAM-VAN SOMEREN		1		7				C/7			Rheinhardt Scholtz	1
1966	12	Kenya Master File v5	213	61-213	Alopochen aegyptiaca		Anatidae	61	1921-01-27	27	1	1921		0.437773	33.2031	3		UGANDA	JINJA	G.R. CUNNINGHAM-VAN SOMEREN		0						C/2			Rheinhardt Scholtz	1
1967	16	Kenya Master File v5	213	61-213	Alopochen aegyptiaca		Anatidae	61	1931-04-08	8	4	1931		-0.775384	36.3715	3		KENYA	L. NAIVASHA	G.R. CUNNINGHAM-VAN SOMEREN		1	3					3xC/7			Rheinhardt Scholtz	1
1968	7261	Kenya Master File v5	214	61-214	Alopochen aegyptiaca		Anatidae	61	1992-07-26	26	7	1992		-2.30197	40.1257	3		KENYA	IDSOWE, DHANISA	OLIVER NASIRWA and KURIA NDUNGU		0			12	pond		fledgings			Rheinhardt Scholtz	1
1969	6693	Kenya Master File v5	215	61-215	Alopochen aegyptiaca		Anatidae	61	1991-01-16	16	1	1991		-1.1692	36.6903	3		KENYA	LIMURU	JUNE DIRKS		0			5	permanent pond		3/4 grown			Rheinhardt Scholtz	1
1970	6125	Kenya Master File v5	216	61-216	Alopochen aegyptiaca		Anatidae	61	1990-03-25	25	3	1990		-1.3729	36.8521	3		KENYA	NAIROBI NP	JOHN FANSHAWE		0			14	open dam with some fringing vegetation					Rheinhardt Scholtz	1
1971	2103	Kenya Master File v5	217	61-217	Alopochen aegyptiaca		Anatidae	61	1983-01-22	22	1	1983		-0.041111	37.1238	3		KENYA	MOUNT KENYA SATARI CLUB	D. BRASS		0			9	lawns					Rheinhardt Scholtz	1
1972	2104	Kenya Master File v5	217	61-217	Alopochen aegyptiaca		Anatidae	61	1983-01-22	22	1	1983		-0.041111	37.1238	3		KENYA	MOUNT KENYA SATARI CLUB	D. BRASS		0			5	lawns		2/3 adult size			Rheinhardt Scholtz	1
1973	2105	Kenya Master File v5	217	61-217	Alopochen aegyptiaca		Anatidae	61	1983-01-22	22	1	1983		-0.041111	37.1238	3		KENYA	MOUNT KENYA SATARI CLUB	D. BRASS		0			8	lawns		small fluffy, 2 with damaged legs			Rheinhardt Scholtz	1
1974	2273	Kenya Master File v5	218	61-218	Alopochen aegyptiaca		Anatidae	61	1984-03-22	22	3	1984		-7.20873	37.4371	3		TANZANIA	MIKUMI NP	E.M. BOSWELL and AJ BEAKBAWE		0			8	seasonal waterhole in bush		reluctant to fly, no breast patch, no face patch, nest around the edge of a rain filled dongo			Rheinhardt Scholtz	1
1975	2277	Kenya Master File v5	218	61-218	Alopochen aegyptiaca		Anatidae	61	1984-04-04	4	4	1984		-7.20873	37.4371	3		TANZANIA	MIKUMI NP	E.M. BOSWELL and AJ BEAKBAWE		0			8	seasonal waterhole in bush	1	nest around the edge of a rain filled dongo			Rheinhardt Scholtz	1
1976	2274	Kenya Master File v5	219	61-219	Alopochen aegyptiaca		Anatidae	61	1984-03-21	21	3	1984		-7.20873	37.4371	3		TANZANIA	MIKUMI NP	E.M. BOSWELL and AJ BEAKBAWE		0			10	permanent waterhole in grass plain		under 6 weeks old			Rheinhardt Scholtz	1
1977	2278	Kenya Master File v5	219	61-219	Alopochen aegyptiaca		Anatidae	61	1984-04-04	4	4	1984		-7.20873	37.4371	3		TANZANIA	MIKUMI NP	E.M. BOSWELL and AJ BEAKBAWE		0			10	permanent waterhole in grass plain	1	slightly larger			Rheinhardt Scholtz	1
1978	2088	Kenya Master File v5	220	61-220	Alopochen aegyptiaca		Anatidae	61	1982-12-25	25	12	1982		-7.42619	34.6881	3		TANZANIA	MWANYAZI, RUAHA NAT'l PARK TANZANIA	K.M. HOWELL, ROBERT LUTTIK		0			4	river edge		on river edge			Rheinhardt Scholtz	1
1979	7283	Kenya Master File v5	221	61-221	Alopochen aegyptiaca		Anatidae	61	1992-11-15	15	11	1992		-0.442877	36.2371	2		KENYA	L. ELMENTEITA	FIDEL KYALD		0			6	edges of lake elementaita					Rheinhardt Scholtz	1
1980	7243	Kenya Master File v5	222	61-222	Alopochen aegyptiaca		Anatidae	61	1992-02-04	4	2	1992		-0.767521	36.4104	2		KENYA	KINJA NUAREAY, LITTLE LAKE NAIWASHA	A.N. IRVINE		0			6	little lake naivasha		all in down			Rheinhardt Scholtz	1
1981	7310	Kenya Master File v5	223	61-223	Alopochen aegyptiaca		Anatidae	61	1993-03-17	17	3	1993		-2.62716	37.2528	3		KENYA	AMBOSELI NP	DENNIE AUGWIN		0			9	lake		1/3 grown in recently formed Tukai lake			Rheinhardt Scholtz	1
1982	7315	Kenya Master File v5	224	61-224	Alopochen aegyptiaca		Anatidae	61	1993-04-29	29	4	1993		-1.14125	36.929	1		KENYA	ATHI BASIN DAM, NAIROBI NP	DENNIE ANGWIN		0			6	dam		small chicks			Rheinhardt Scholtz	1
1983	7320	Kenya Master File v5	224	61-224	Alopochen aegyptiaca		Anatidae	61	1993-06-17	17	6	1993		-1.14125	36.929	1		KENYA	ATHI BASIN DAM, NAIROBI NP	DENNIE ANGWIN		0			6	dam	1	1/3 grown			Rheinhardt Scholtz	1
1984	7311	Kenya Master File v5	225	61-225	Alopochen aegyptiaca		Anatidae	61	1993-03-21	21	3	1993		-1.14125	36.929	1	Athi dam is only dam on Kipati plains? Kamiti plains not in NNP	KENYA	DAM ON KAMITI PLAINS IN NAIROBI NP	D. BRASS		0			6	dam		very small			Rheinhardt Scholtz	1
1985	7312	Kenya Master File v5	225	61-225	Alopochen aegyptiaca		Anatidae	61	1993-03-21	21	3	1993		-1.14125	36.929	1	Athi dam is only dam on Kipati plains? Kamiti plains not in NNP	KENYA	DAM IN NAIROBI NP	D. BRASS		0			5	dam		very small			Rheinhardt Scholtz	1
1986	17096	Master file_Harrismith cards 20-05-13	88b		Anas undulata		Anatidae	104		20	11	1980						South Africa	Dam Nr. Water works					40	3	dam	1	Female and 3 young (brown, shall) E/40.			Samantha Harebottle
1986	21051	Kenya Master File v5	1	59-1	Dendrocygna bicolor		Anatidae	59	1984-04-03	3	4	1984		-7.20873	37.4371	3		TANZANIA	MIKUMI NP	JF and AJ BEAKBANE		0			4	Permanent waterhole in grassy plain		small, still downy chicks, just swimming but mainly staying in the reeds			Rheinhardt Scholtz	1
1987	22446	Kenya Master File v5	1	76-1	Netta erythrophthalma		Anatidae	76	1977-08-07	7	8	1977		-1.4	36.6333	3		KENYA	NGONG HILLS IN RIFT VALLEY	G.R Cunningham-van Someren and GRAHAM MADGE		1	1	13		Seasonal swamp and lake in acacia grasslands					Rheinhardt Scholtz	1
1988	22441	Kenya Master File v5	2	76-2	Netta erythrophthalma		Anatidae	76	1977-07-17	17	7	1977		-1.38472	36.5833	3		KENYA	RIFT VALLEY, WEST OF NGONG HILLS	DK RICHARDS and G.R Cunningham-van Someren		1	1	12		Seasonal swamp and lake in acacia grasslands		pale light biscuit brown. in bulletin of EANHS			Rheinhardt Scholtz	1
1989	22442	Kenya Master File v5	3	76-3	Netta erythrophthalma		Anatidae	76	1977-07-03	3	7	1977		-1.38472	36.5833	3		KENYA	RIFT VALLEY, WEST OF NGONG HILLS	DK RICHARDS and G.R Cunningham-van Someren		1	1	12		Seasonal Rift Valley swamp and lake in acacia grassland, floor of 500 ft rock escarpment	3	pale light biscuit brown; in bulletin EANHS			Rheinhardt Scholtz	1
1990	22443	Kenya Master File v5	3	76-3	Netta erythrophthalma		Anatidae	76	1977-07-03	3	7	1977		-1.38472	36.5833	3		KENYA	RIFT VALLEY, WEST OF NGONG HILLS	DK RICHARDS and G.R Cunningham-van Someren		1	1	9		Seasonal Rift Valley swamp and lake in acacia grassland, floor of 500 ft rock escarpment					Rheinhardt Scholtz	1
1991	22444	Kenya Master File v5	3	76-3	Netta erythrophthalma		Anatidae	76	1977-07-17	17	7	1977		-1.38472	36.5833	3		KENYA	RIFT VALLEY, WEST OF NGONG HILLS	DK RICHARDS and G.R Cunningham-van Someren		1	1	9		Seasonal Rift Valley swamp and lake in acacia grassland, floor of 500 ft rock escarpment					Rheinhardt Scholtz	1
1992	22445	Kenya Master File v5	3	76-3	Netta erythrophthalma		Anatidae	76	1977-07-24	24	7	1977		-1.38472	36.5833	3		KENYA	RIFT VALLEY, WEST OF NGONG HILLS	DK RICHARDS and G.R Cunningham-van Someren		1	1	5		Seasonal Rift Valley swamp and lake in acacia grassland, floor of 500 ft rock escarpment					Rheinhardt Scholtz	1
1993	22440	Kenya Master File v5	4	76-4	Netta erythrophthalma		Anatidae	76	1977-06-19	19	6	1977		-1.04938	37.0929	3		KENYA	THIKA	W. PLUMN		0			9	Flooded vlei		few days old, Several pairs breeding in the area. Other broods seen 22.07.77 & 09.08.77			Rheinhardt Scholtz	1
1994	22454	Kenya Master File v5	5	76-5	Netta erythrophthalma		Anatidae	76	1980-08-22	22	8	1980		-3.26561	36.8161	3		TANZANIA	ARUSHA NATIONAL PARK	J.S.S. BEESLEY		0			7	Alkaline lake at 1400 m		5-6 days old			Rheinhardt Scholtz	1
1995	22423	Kenya Master File v5	6	76-6	Netta erythrophthalma		Anatidae	76	1969-07-10	10	7	1969		-3.26561	36.8161	3		TANZANIA	ARUSHA NATIONAL PARK	J.S.S. BEESLEY		0				Lake		parents with very small ducklings			Rheinhardt Scholtz	1
1996	16611	Kenya Master File v5	1	70-1	Anas sparsa		Anatidae	70	1983-04-02	2	4	1983		-0.082677	37.0341	3		KENYA	BURGURET	PETER LE PELLEY		0			5	River		ducklings 3-4 weeks old			Rheinhardt Scholtz	1
1997	16886	Kenya Master File v5	2	70-2	Anas sparsa		Anatidae	70	1992-10-21	21	10	1992		-0.366667	35.2833	3		KENYA	KERICHO	KIMBO (AJ) BEAKBANE		0			2	Small dam below Chagaik arboretum	1	1/2 grown			Rheinhardt Scholtz	1
1998	16887	Kenya Master File v5	2	70-2	Anas sparsa		Anatidae	70	1992-10-28	28	10	1992		-0.366667	35.2833	3		KENYA	KERICHO	KIMBO (AJ) BEAKBANE		0			1			Female with only one immature			Rheinhardt Scholtz	1
1999	16905	Kenya Master File v5	3	70-3	Anas sparsa		Anatidae	70						-0.366667	35.2833	3		KENYA	KERICHO	L.H. BROWN		1	1	7		Suburban					Rheinhardt Scholtz	1
2000	16904	Kenya Master File v5	4	70-4	Anas sparsa		Anatidae	70		2	1			-1.08333	35.8667	3		KENYA	NAROK	F.N. BETTS MAN		0			7	Rural		3/4 grown			Rheinhardt Scholtz	1
2001	16584	Kenya Master File v5	5	70-5	Anas sparsa		Anatidae	70	1966-02-11	11	2	1966		0.171263	34.926	3		KENYA	SIRWA, KAIMOSI	F. BELL		1	1	4		Rural		eggs hatched on 16/2/1966			Rheinhardt Scholtz	1
2002	16582	Kenya Master File v5	6	70-6	Anas sparsa		Anatidae	70	1961-05-31		6	1961		-0.6	36	3		KENYA	LENGETIA FARM, MAU NAROK	P. SESSIOS		0			6	Forest streams	5	3/4 grown. It is possible that these ducks may have larger broods than Praed & Grant suggest			Rheinhardt Scholtz	1
2003	16583	Kenya Master File v5	6	70-6	Anas sparsa		Anatidae	70	1963-09-28	28	9	1963		-0.6	36	3		KENYA	LENGETIA FARM, MAU NAROK	P. SESSIOS		0			6	Forest streams					Rheinhardt Scholtz	1
2004	16585	Kenya Master File v5	6	70-6	Anas sparsa		Anatidae	70	1967-01-15	15	1	1967		-0.6	36	3		KENYA	LENGETIA FARM, MAU NAROK	P. SESSIOS		0			5	Forest streams					Rheinhardt Scholtz	1
2005	16586	Kenya Master File v5	6	70-6	Anas sparsa		Anatidae	70	1967-06-03	3	6	1967		-0.6	36	3		KENYA	LENGETIA FARM, MAU NAROK	P. SESSIOS		0			5	Forest streams					Rheinhardt Scholtz	1
2006	16587	Kenya Master File v5	6	70-6	Anas sparsa		Anatidae	70	1968-04-23	23	4	1968		-0.6	36	3		KENYA	LENGETIA FARM, MAU NAROK	P. SESSIOS		0			5	Forest streams					Rheinhardt Scholtz	1
2007	16592	Kenya Master File v5	6	70-6	Anas sparsa		Anatidae	70	1968-11-17	17	11	1968		-0.6	36	3		KENYA	LENGETIA FARM, MAU NAROK	P. SESSIOS		0			10	Forest streams					Rheinhardt Scholtz	1
2008	16598	Kenya Master File v5	7	70-7	Anas sparsa		Anatidae	70	1973-03-10	10	3	1973		-0.6	36	3		KENYA	MAU NAROK	P. SESSIOS		0			3	Riverine forest		1/2 grown			Rheinhardt Scholtz	1
2009	16593	Kenya Master File v5	8	70-8	Anas sparsa		Anatidae	70	1970-03-22	22	3	1970		-0.146656	37.3108	3		KENYA	SLOPE OF MOUNT KENYA	B.S. MEADOWS		0			5	River Nanyuki, 3000 m		1/4 size			Rheinhardt Scholtz	1
2010	16594	Kenya Master File v5	9	70-9	Anas sparsa		Anatidae	70	1971-03-28	28	3	1971		-0.473544	36.7099	3		KENYA	ABERDARE NP	L.H. BROWN		0			3	Afro alpine moorland at 9500 ft asl		mainly downy			Rheinhardt Scholtz	1
2011	16601	Kenya Master File v5	10	70-10	Anas sparsa		Anatidae	70	1974-12-09	9	12	1974		0.261946	34.8835	4		KENYA	KAKAMEGA FOREST	D.A. TURNER		0			8	River in forest					Rheinhardt Scholtz	1
2012	16606	Kenya Master File v5	11	70-11	Anas sparsa		Anatidae	70	1977-10-15	15	10	1977		0.0017	37.067			KENYA	NANYUKI RIVER 2KM DOWNSTREAM FROM TOWNSHIP	PETER DAVEY		0			2	Riverine forest - 6300 ft asl		downy black on brown base			Rheinhardt Scholtz	1
2013	16595	Kenya Master File v5	12	70-12	Anas sparsa		Anatidae	70	1971-10-30	30	10	1971						KENYA	MERU MICHIMURURU ESTATE	MRS. P. SCOTT		0			3	Dam near road	2				Rheinhardt Scholtz	1
2014	16596	Kenya Master File v5	12	70-12	Anas sparsa		Anatidae	70	1971-11-10	10	11	1971						KENYA	MERU MICHIMURURU ESTATE	MRS. P. SCOTT		0			3	Dam near road					Rheinhardt Scholtz	1
2015	16597	Kenya Master File v5	12	70-12	Anas sparsa		Anatidae	70	1971-11-20	20	11	1971						KENYA	MERU MICHIMURURU ESTATE	MRS. P. SCOTT		0			3	Dam near road					Rheinhardt Scholtz	1
2016	16906	Kenya Master File v5	13	70-13	Anas sparsa		Anatidae	70	#NUM!					-3.26561	36.8161	3		TANZANIA	ARUSHA NATIONAL PARK	PROF. W. KENNETH RICHMOND		0			4	Fast flowing stream through town					Rheinhardt Scholtz	1
2017	16590	Kenya Master File v5	14	70-14	Anas sparsa		Anatidae	70	1968-07-17	17	7	1968		-3.26561	36.8161	3		TANZANIA	ARUSHA NATIONAL PARK	J.S.S. BEESLEY		0			6	Mountain stream at 2500 m asl		very small ducklings			Rheinhardt Scholtz	1
2018	16907	Kenya Master File v5	15	70-15	Anas sparsa		Anatidae	70	#VALUE!	*complex card												0									Rheinhardt Scholtz	1
2019	16581	Kenya Master File v5	16	70-16	Anas sparsa		Anatidae	70	1947-07-20	20	7	1947		-0.616644	31.1675	3		UGANDA	MPORORO KAYONZA FOREST, SW KIJEZI	C.R.S. PITMAN		1	1			Forest dam at 7000 ft asl		nesting, about to hatch			Rheinhardt Scholtz	1
2020	22916	Kenya Master File v5	1	77-1	Nettapus auritus		Anatidae	77	1939-03-18	18	3	1939		0.052784	32.465	3		UGANDA	ENTEBBE	C.R.S. PITMAN		0			many	Rural		brood (many) from hole in tree, watched goslings falling at least 20 ft			Rheinhardt Scholtz	1
2021	22948	Kenya Master File v5	2	77-2	Nettapus auritus		Anatidae	77	1977-09-07	7	9	1977		-3.96667	39.6833			KENYA	NGUU TATU (THREE HILLS) DAM, BAMBURI, MOMBASA	BRITTONS		0			9	Small dam on dairy farm		young about 60% adult size			Rheinhardt Scholtz	1
2022	22946	Kenya Master File v5	3	77-3	Nettapus auritus		Anatidae	77	1976-08-19	19	8	1976		-3.96667	39.6833			KENYA	NGUU TATU (THREE HILLS) DAM, BAMBURI, MOMBASA	BRITTON		0			8	Small dam on dairy farm		about 5" long, very black and white in appearance - from eggs laid in July			Rheinhardt Scholtz	1
2023	10916	Kenya Master File v5	1	66-1	Anas erythrorhyncha		Anatidae	66	1990-02-21	21	2	1990		-1.36686	36.7281	3		KENYA	LANGATA	BIRDWALKERS GROUP		0				dam in open grassland		very young fledglings with parents			Rheinhardt Scholtz	1
2024	10395	Kenya Master File v5	2	66-2	Anas erythrorhyncha		Anatidae	66	1937-05-23	23	5	1937		-1.39546	36.7322	3		KENYA	MAJADI ROAD/PAN	GR CUNNINGHAM-VAN SOMEREN	1	1	1	-		Rural		yolking eggs in short female			Rheinhardt Scholtz	1
2025	10396	Kenya Master File v5	3	66-3	Anas erythrorhyncha		Anatidae	66	1941-06-04	4	6	1941		-0.775384	36.3715	3		KENYA	LAKE NAIVASHA	van SOMEREN egg register		1	1	6		Rural		3 clutches			Rheinhardt Scholtz	1
2026	10397	Kenya Master File v5	3	66-3	Anas erythrorhyncha		Anatidae	66	1941-06-04	4	6	1941		-0.775384	36.3715	3		KENYA	LAKE NAIVASHA	van SOMEREN egg register		1	1	6		Rural					Rheinhardt Scholtz	1
2027	10398	Kenya Master File v5	3	66-3	Anas erythrorhyncha		Anatidae	66	1941-06-04	4	6	1941		-0.775384	36.3715	3		KENYA	LAKE NAIVASHA	van SOMEREN egg register		1	1	6		Rural					Rheinhardt Scholtz	1
2028	10402	Kenya Master File v5	4	66-4	Anas erythrorhyncha		Anatidae	66	1960-02-06	6	2	1960		-1.35925	36.8547	1	Co-ordinate taken as Upper Karen Dam	KENYA	KAREN DAM, NAIROBI	GR CUNNINGHAM-VAN SOMEREN		0			6	Rural		just hatched, eggs laid in january			Rheinhardt Scholtz	1
2029	10407	Kenya Master File v5	5	66-5	Anas erythrorhyncha		Anatidae	66	1967-06-27	27	6	1967						KENYA	MUGUGA, KIKUYU DIV, KIRAMBU DIST.	W.G. DYSON		0			6	Rural		young swimming with mother, small, about 4" feathers still downy. Sandy brown with darker streaking above. On flooded grassland, flooded meadow in wooded park-like country, 7000ft			Rheinhardt Scholtz	1
2030	11188	Kenya Master File v5	6	66-6	Anas erythrorhyncha		Anatidae	66	#NUM!		7			-0.442877	36.2371	2		KENYA	LAKE ELEMENTEITA	L.H. BROWN		1	1			Rural		VII			Rheinhardt Scholtz	1
2031	11189	Kenya Master File v5	6	66-6	Anas erythrorhyncha		Anatidae	66	#NUM!		7			-0.442877	36.2371	2		KENYA	LAKE ELEMENTEITA	L.H. BROWN		1	1			Rural		VII			Rheinhardt Scholtz	1
2032	10474	Kenya Master File v5	7	66-7	Anas erythrorhyncha		Anatidae	66	1975-06-15	15	6	1975						Kenya	Vulture Pool, Nairobi National Park	N. J. Skinner		0			4	Rural		1/4 grown, swimming on a pool with one adult (another pair of adults also on pool). Pool in open plains.			Graeme Cumming	1
2033	10475	Kenya Master File v5	7	66-7	Anas erythrorhyncha		Anatidae	66	1975-06-22	22	6	1975						Kenya	Vulture Pool, Nairobi National Park	N. J. Skinner		0			0	Rural	1	chicks not seen on pond. An adult pair present.			Graeme Cumming	1
2034	10466	Kenya Master File v5	8	66-8	Anas erythrorhyncha		Anatidae	66	1974-05-26	26	5	1974						Kenya	Vulture Pool, Nairobi National Park	N. J. Skinner		0			6	Rural		1/5 adult size, swimming on pond			Graeme Cumming	1
2035	10440	Kenya Master File v5	9	66-9	Anas erythrorhyncha		Anatidae	66	1973-07-21	21	7	1973						Kenya	Rushy ditch draining into Bend Donga Dam, Nairobi National Park	J. F. Reynolds		0			8	Rural		about 3 days old			Graeme Cumming	1
2036	10439	Kenya Master File v5	10	66-10	Anas erythrorhyncha		Anatidae	66	1973-06-09	9	6	1973						Kenya	Nairobi National Park, near point 7	J. F. Reynolds		0			9	water-hole in open grassland with some sedges at one end		2-4 days old, two adults with ducklings, male(?) and female			Graeme Cumming	1
2037	10477	Kenya Master File v5	11	66-11	Anas erythrorhyncha		Anatidae	66	1975-09-08	8	9	1975		0.726071	36.605	3		Kenya	Kisima Farm, 30miles north of Rumurutu, Kenya	Dave Wolf		0			>1	small lake on plateau		pair with brood (one of 3 on same card) on same lake as little grebe and yellow-billed duck			Graeme Cumming	1
2038	10478	Kenya Master File v5	11	66-11	Anas erythrorhyncha		Anatidae	66	1975-09-08	8	9	1975		0.726071	36.605	3		Kenya	Kisima Farm, 30miles north of Rumurutu, Kenya	Dave Wolf		0			>1	small lake on plateau		pair with brood (one of 3 on same card) on same lake as little grebe and yellow-billed duck			Graeme Cumming	1
2039	10479	Kenya Master File v5	11	66-11	Anas erythrorhyncha		Anatidae	66	1975-09-08	8	9	1975		0.726071	36.605	3		Kenya	Kisima Farm, 30miles north of Rumurutu, Kenya	Dave Wolf		0			>1	small lake on plateau		pair with brood (one of 3 on same card) on same lake as little grebe and yellow-billed duck			Graeme Cumming	1
2040	10490	Kenya Master File v5	12	66-12	Anas erythrorhyncha		Anatidae	66	1977-07-17	17	7	1977		-1.39333	36.5833	from card	1d23.6S 36d35E	Kenya	Rift Valley west of Ngong hills	G.R. Cunningham-van Someren		1		2		Seasonal Rift Valley [...illegible...] in acacia grasslands, foot of 5001 rock scarps		2 dropped eggs			Graeme Cumming	1
2041	10491	Kenya Master File v5	12	66-12	Anas erythrorhyncha		Anatidae	66	1977-07-17	17	7	1977		-1.39333	36.5833	from card	1d23.6S 36d35E	Kenya	Rift Valley west of Ngong hills	G.R. Cunningham-van Someren		1		2		Seasonal Rift Valley [...illegible...] in acacia grasslands, foot of 5001 rock scarps	1	male, female, flotilla with 9 just-hatched ducklings			Graeme Cumming	1
2042	10492	Kenya Master File v5	12	66-12	Anas erythrorhyncha		Anatidae	66	1977-07-17	17	7	1977		-1.39333	36.5833	from card	1d23.6S 36d35E	Kenya	Rift Valley west of Ngong hills	G.R. Cunningham-van Someren		1		2		Seasonal Rift Valley [...illegible...] in acacia grasslands, foot of 5001 rock scarps	1	8 ducklings seen			Graeme Cumming	1
2043	10514	Kenya Master File v5	13	66-13	Anas erythrorhyncha		Anatidae	66	1979-06-30	30	6	1979		-1.04938	37.0929	3		Kenya	Thika	B. S. Meadows		0			4			adult with 4 tiny ducklings			Graeme Cumming	1
2044	10521	Kenya Master File v5	13	66-13	Anas erythrorhyncha		Anatidae	66	1979-09-01	1	9	1979		-1.04938	37.0929	3		Kenya	Thika	B. S. Meadows		0			5			adult with 3/4 grown chicks and one brood of 5 almost fully-grown ducklings			Graeme Cumming	1
2045	10512	Kenya Master File v5	14	66-14	Anas erythrorhyncha		Anatidae	66	1979-02-10	10	2	1979		-1.04938	37.0929	3		Kenya	Thika	B. S. Meadows		0			13			2 adults with 13 3/4-grown young			Graeme Cumming	1
2046	10515	Kenya Master File v5	15	66-15	Anas erythrorhyncha		Anatidae	66	1979-07-22	22	7	1979		-0.710595	36.439	3		Kenya	Naivasha	B. S. Meadows		0			1			adult with one 3/4-grown duckling			Graeme Cumming	1
2047	10516	Kenya Master File v5	15	66-15	Anas erythrorhyncha		Anatidae	66	1979-07-22	22	7	1979		-0.710595	36.439	3		Kenya	Naivasha	B. S. Meadows		0			5			adult with 5 1/4-grown ducklings			Graeme Cumming	1
2048	10517	Kenya Master File v5	16	66-16	Anas erythrorhyncha		Anatidae	66	1979-07-29	29	7	1979		1.08991	35.1204	3		Kenya	Saiwa Swamp	B. S. Meadows		0			3			2 adults with brood of 1/4-grown young			Graeme Cumming	1
2049	10518	Kenya Master File v5	17	66-17	Anas erythrorhyncha		Anatidae	66	1979-08-04	4	8	1979		1.08991	35.1204	3		Kenya	Saiwa Swamp	B. S. Meadows		0			12			one family of 12 3/4-grown ducklings			Graeme Cumming	1
2050	10519	Kenya Master File v5	17	66-17	Anas erythrorhyncha		Anatidae	66	1979-08-25	25	8	1979		1.08991	35.1204	3		Kenya	Saiwa Swamp	B. S. Meadows		0			3			adult with 3 half-grown young			Graeme Cumming	1
2051	10526	Kenya Master File v5	18	66-18	Anas erythrorhyncha		Anatidae	66	1981-06-01	1	6	1981		-1.3729	36.8521	3		Kenya	NAIROBI GAME PARK	R. D. Moore		0			6			adults with 6 recently hatched ducklings			Graeme Cumming	1
2052	10426	Kenya Master File v5	19	66-19	Anas erythrorhyncha		Anatidae	66	1971-09-08	8	9	1971		-3.26561	36.8161	3		Tanzania	Arusha National Park	J. S. S. Beesley		0			3	swamp and pools in Ngorongoro crater, 1500m, dry and warm conditions		parents with 3 small young			Graeme Cumming	1
2053	10417	Kenya Master File v5	20	66-20	Anas erythrorhyncha		Anatidae	66	1969-04-07	7	4	1969		-3.26561	36.8161	3		Tanzania	Arusha National Park	J. S. S. Beesley		1		6		lake		on shore of islet in lake, in Cyperus laevigatus			Graeme Cumming	1
2054	10415	Kenya Master File v5	21	66-21	Anas erythrorhyncha		Anatidae	66	1969-02-02	2	2	1969		-3.26561	36.8161	3		Tanzania	Arusha National Park	J. S. S. Beesley		0			>1	lake		very small ducklings with parents			Graeme Cumming	1
2055	10413	Kenya Master File v5	22	66-22	Anas erythrorhyncha		Anatidae	66	1968-09-07	7	9	1968		-3.26561	36.8161	3		Tanzania	Arusha National Park	J. S. S. Beesley		0			>1	pool in swamp during long dry season		parents with very small young			Graeme Cumming	1
2056	10408	Kenya Master File v5	23	66-23	Anas erythrorhyncha		Anatidae	66	1967-07-02	2	7	1967		-3.48401	36.4327	3		TANZANIA	Maserani Dam, Ardai Plain, 30 miles W of Arusha	J. S. S. Beesley		0			>1	lake (dam) in grassland, 1300m, dry season		parents with very small young			Graeme Cumming	1
2057	10409	Kenya Master File v5	24	66-24	Anas erythrorhyncha		Anatidae	66	1967-07-26	26	7	1967		-3.174	35.5639	3		Tanzania	Ngorongoro Crater	D.A. TURNER		0			2	lake with reedbeds, in crater		2 ducklings, newly hatched, with parents. Eggs probably laid early July.			Graeme Cumming	1
2058	10654	Kenya Master File v5	25	66-25	Anas erythrorhyncha		Anatidae	66	1987-05-07	7	5	1987		-1.94468	36.2522	3		Tanzania	Lake Magadi, Ngorongoro Crater	John Fanshawe		0			10			adults with 10 well-grown ducklings			Graeme Cumming	1
2059	10655	Kenya Master File v5	25	66-25	Anas erythrorhyncha		Anatidae	66	1987-05-07	7	5	1987		-1.94468	36.2522	3		Tanzania	Lake Magadi, Ngorongoro Crater	John Fanshawe		0			7			adults with 7 ducklings			Graeme Cumming	1
2060	11187	Kenya Master File v5	26	66-26	Anas erythrorhyncha		Anatidae	66	#NUM!	1	4			-3.41667	38	4	co-ord obtained from travelingluck.com possibly across Tanzania and Kenya	TANZANIA	Serengeti plains	A.R.E. Sinclair		0			>1			young April (1), assume eggs March (card open to other interpretations; date not given in date field)			Graeme Cumming	1
2061	10438	Kenya Master File v5	27	66-27	Anas erythrorhyncha		Anatidae	66	1973-03-30	30	3	1973		-6.76606	39.2661	3		Tanzania	Msasani, Dar es Salaam	W. Cottaway		0			9	brackish pond near coast, cool season		9 very small young, probably 2-3 days old. Nest prob. In grass/shambas near edge of pool or possibly in mangrove scrub. Up to 3 pairs in area since May.			Graeme Cumming	1
2062	10427	Kenya Master File v5	28	66-28	Anas erythrorhyncha		Anatidae	66	1971-09-21	21	9	1971		-3.26561	36.8161	3		Tanzania	Arusha National Park, Ngorongoro Crater	J. S. S. Beesley		0			3	swamp, dry season		Parents with 3 very small young			Graeme Cumming	1
2063	11190	Kenya Master File v5	29	66-29	Anas erythrorhyncha		Anatidae	66														0
4415	21112	Kenya Master File v5	2	59-2	Dendrocygna bicolor		Anatidae	59	2003-12-10	10	12	2003						Kenya	Simba lodge Naivasha, south lake	Zachary Methy		0			1	Lake		Mid dry season. Altitude 1890. Atlas sq. 62c. Nest not seen: adult feeding young/carrying food. Dominant plants: reed and papyrus. Young our of the nest caught by fisers net, resqued by my workmate. Feathered young.			Dan Wright	1
4416	21113	Kenya Master File v5	2	59-2	Dendrocygna bicolor		Anatidae	59	2003-12-17	17	12	2003						Kenya	Simba lodge Naivasha, south lake	Zachary Methy		0			4	Lake	1	Mid dry season. Altitude 1890. Atlas sq. 62c. Nest not seen: adult feeding young/carrying food. Dominant plants: reed and papyrus. Adult accompanied by four young. Young could not fly. Young duck grey in colour. Feathered young.			Dan Wright	1
4425	25647	Kenya Master File v5	31	29-31	Thalassornis leuconotus		Anatidae	29	2003-08-13	13	8	2003						Kenya	Runda estate, Nairobi. Eliud Mathu Road.	?		0			4	Pond		Late wet season. Atlas sq. 75b. Dependent young out of nest. Dominant plant: Sesbania. The young are swimming in the pond off Eliud Mathu road. Feathered. Disturbance: predation.			Dan Wright	1
4426	25656	Kenya Master File v5	32	29-32	Thalassornis leuconotus		Anatidae	29	2005-10-22	22	10	2005						Kenya	Manguo pond, Limuru	Chege Karivki, Shailesh Patel, Jeff Hayers		0			3	Swamp/marsh, Pond, Farmland/cultivation.		Dependent young out of nest. Atlas sq. 75b. 3 young being accompanied by both adults. Young were downy, flightless and accompanied by adult. Disturbance: predation.			Dan Wright	1
4427	22089	Kenya Master File v5	26	26-26	Dendrocygna viduata		Anatidae	26	2006-01-23	23	1	2006						Kenya	Kenyatta sewerage ponds, Nairobi	Mercy Njeri		0			7	Pond, farmland/cultivation		Drought. Atlas sq. 75. Dependent young out of nest. Dominant plants: water hyacinth. Young flightless and accompanying adult.			Dan Wright	1
4435	22913	Kenya Master File v5	7	76-7	Netta erythrophthalma brunnea		Anatidae	76	2006-01-23	23	1	2006						Kenya	Kenyatta University sewerage ponds, Nairobi	Martha Nzisa		0			1	Pond, farmland/cultivation		Drought. Atlas sq. 75. Dependent young out of nest. Dominant plant: water hyacinth. 1 young flightless and accompanying adult.			Dan Wright	1
4525	19678	Kenya Master File v5	26	25-26	Anas undulata		Anatidae	25	1998-01-19	19	1	1998						Kenya	Ol Bolossat, Nyahururu	Charles Wahenya		1		7				Atlas sq. 62a. 7 eggs. Disturbance: predation.			Dan Wright	1
4526	19641	Kenya Master File v5	27	25-27	Anas undulata		Anatidae	25	1996-01-19	19	1	1996						Kenya	Ol Bolossat, Nyahururu	Cecilia Gichuki, Charles Wahenya		1	1	0				Atlas sq. 62a. Eggs taken by predators.			Dan Wright	1
4527	19685	Kenya Master File v5	28	25-28	Anas undulata		Anatidae	25	2004-01-21	21	1	2004						Kenya	Tony chruch-Langata, Nairobi	Dominic Kimani		0			2	Dam		Early dry season. Atlas sq. 75b. Dominant plant: water lilly. 2 young out of nest. Fledged and begging food/being fed by adult.			Dan Wright	1
4528	19612	Master file_Harrismith cards 20-05-13	76j		Anas undulata		Anatidae	104		2	2	1994						South Africa	Top Ettrick heights						4			2 weeks old. HHP3226CC			Samantha Harebottle
4528	19684	Kenya Master File v5	29	25-29	Anas undulata		Anatidae	25	2003-02-24	24	2	2003		-0.7	36.5667		O°42S-36°34E	Kenya	North Kinangop, Murungaru township, Kimuri sehdary school.	James Waweru Wachira		0			6	Pond		Early dry season. Atlas sq. 62d. Altitude 2400m. Nest not seen: adult feeding young/carrying food. Dominant plant: turssocks. Young downy, flightless and accompanying adult. Adult carrying food. Site: on a public dam.			Dan Wright	1
4529	19686	Kenya Master File v5	30	25-30	Anas undulata		Anatidae	25	2004-09-10	10	9	2004						Kenya	South Kinangop, Ntakio nearest town	Patriciah Thiong'o		1	1			Pond, turssocks		Late dry season to early wet season. Atlas sq. 62d. Dominant plant: Reeds. The duck was just feeding and the nest seemed to be deserted. Site: a water pond with reeds and no signs of disturbance. Nest made up of reeds and grass.			Dan Wright	1
4603	7862	Kenya Master File v5	226	61-226	Alopochen aegyptius		Anatidae	61	2005-09-12	12	9	2005						Kenya	Mountain lodge	Shailesh Patel		0			3	Forest		Atlas sq. 63a. Dependent young out of nest. 3 young flightless and accompanying both adults. Young downy.			Dan Wright	1
4604	7861	Kenya Master File v5	227	61-227	Alopochen aegyptius		Anatidae	61	2005-09-19	19	21	2004		-0.7	36.5667			Kenya	North Kinangop division engineer location, Murungaru sub-location, Mwihoti Primary School.	James Waweru Wachira		0			4	Pond		Early wet season. Altitude 2400-2700. Atlas sq. 62d. Dominant plant: grass. Young feathered. Adult carrying food. Site: on a dam.			Dan Wright	1
4605	7858	Kenya Master File v5	228	61-228	Alopochen aegyptius		Anatidae	61	2004-04-09	9	4	2004						Kenya	Lake Naivasha, Naivasha, Simba lodge	Zachary Methu		1	1		6	Lake		Early wet season. Altitude 1860m. Atlas sq. 62c. Nest with contents not seen: adult incubating/brooding. Dominant plants: Reeds and papyrus. One adult incubatin six young. Male nearby. Young downy. Adult incubating.	Stage of breeding observed contradicts details on back of card. Unsure if card is multiple visits to the same nest or different locations.		Dan Wright	1
4606	7859	Kenya Master File v5	228	61-228	Alopochen aegyptius		Anatidae	61	2004-04-11	11	4	2004						Kenya	Lake Naivasha, Naivasha, Simba lodge	Zachary Methu		1	1		5	Lake	1	Early wet season. Altitude 1860m. Atlas sq. 62c. Nest with contents not seen: adult incubating/brooding. Dominant plants: Reeds and papyrus. Five young accompanied by two adults swimming. Young downy.	Stage of breeding observed contradicts details on back of card. Unsure if card is multiple visits to the same nest or different locations.		Dan Wright	1
4607	7860	Kenya Master File v5	228	61-228	Alopochen aegyptius		Anatidae	61	2004-04-16	16	4	2004						Kenya	Lake Naivasha, Naivasha, Simba lodge	Zachary Methu		1	1		5	Lake	1	Early wet season. Altitude 1860m. Atlas sq. 62c. Nest with contents not seen: adult incubating/brooding. Dominant plants: Reeds and papyrus. Five young accompanied by two adults swimming. Young downy.	Stage of breeding observed contradicts details on back of card. Unsure if card is multiple visits to the same nest or different locations.		Dan Wright	1
4608	7857	Kenya Master File v5	229	61-229	Alopochen aegyptius		Anatidae	61	2003-03-18	18	3	2003		-0.7	36.5667			Kenya	North Kinangop, Murungaru township, Mugumo-ini Primary School.	James Waweru Wachira	1	1	1			Farmland/cultivation		Early dry season. Altitude 2400m. Atlas sq. 63d. Nest building/carrying nest material. Dominant plant: pine trees. Adult carryin gnest material, building nest. Site: across the roadside. Nest dry sticks, dry grass, oval. 10m above ground.			Dan Wright	1
4609	7855	Kenya Master File v5	230	61-230	Alopochen aegyptius		Anatidae	61	2001-04-25	25	4	2001		0.633333	36.0833			Kenya	Lake Baringo, Kampi Ya Samaki	J. Coburn		0			8	Lake		Atlas sq. 50a. Dominant plant: rushes and papyrus. Young were about 1 week old, flightless and accompanying adult. Site: swimming in lake. 0m above ground.			Dan Wright	1
4610	7856	Kenya Master File v5	231	61-231	Alopochen aegyptius		Anatidae	61	2001-05-13	13	5	2001						Kenya	Bobong camps, Rumuruti on a cliff.	Martin Kahindi		1	1			Farmland/cultivation, human site		Late wet season. Atlas sq. 50d. Nest with contents not seen: adult incubating/brooding. Dominant plant: Corrissa, orange leaved croton, euphonia. The egyptian geese has parasitised on eof teh Hermercops nest. They are nesting next to on another. Adult at/entering nest (contents not seen). Site: beside farm homes on a cliff away from water. 10m above ground.			Dan Wright	1
4611	7844	Kenya Master File v5	232	61-232	Alopochen aegyptius		Anatidae	61	1993-08-17	17	8	1993		-1.06667	35.1667			Kenya	Ngerende swamp, Ol choro-oiroua wildlife association. Near Mara.	Dennie Angwin		0			3	Wetland, swamp/marsh		Early wet season. Altitude 1710m. Atlas sq. 74a. Dependent young out of nest. 3 young with one adult.			Dan Wright	1
4612	7845	Kenya Master File v5	232	61-232	Alopochen aegyptius		Anatidae	61	1993-08-20	20	8	1993		-1.06667	35.1667			Kenya	Ngerende swamp, Ol choro-oiroua wildlife association. Near Mara.	Dennie Angwin		0			2	Wetland, swamp/marsh	1	Early wet season. Altitude 1710m. Atlas sq. 74a. Dependent young out of nest. Third chick not seen.			Dan Wright	1
4613	7846	Kenya Master File v5	233	61-233	Alopochen aegyptius		Anatidae	61	1998-09-14	14	9	1998		-1.06667	35.1667			Kenya	Ngerende swamp, Ol choro-oiroua wildlife association. Near Mara.	Dennie Angwin		0			5	Wetland, swamp/marsh		Early wet season. Altitude 1585m. Atlas sq. 74a. Dependent young out of nest. 2 adults with 5 3/4 grown young.			Dan Wright	1
4614	7847	Kenya Master File v5	233	61-233	Alopochen aegyptius		Anatidae	61	1998-09-18	18	9	1998		-1.06667	35.1667			Kenya	Ngerende swamp, Ol choro-oiroua wildlife association. Near Mara.	Dennie Angwin		0			5	Wetland, swamp/marsh	1	Early wet season. Altitude 1585m. Atlas sq. 74a. Dependent young out of nest. With two adults.			Dan Wright	1
4615	7848	Kenya Master File v5	233	61-233	Alopochen aegyptius		Anatidae	61	1998-09-19	19	9	1998		-1.06667	35.1667			Kenya	Ngerende swamp, Ol choro-oiroua wildlife association. Near Mara.	Dennie Angwin		0			5	Wetland, swamp/marsh	1	Early wet season. Altitude 1585m. Atlas sq. 74a. Dependent young out of nest.			Dan Wright	1
4616	7854	Kenya Master File v5	233	61-233	Alopochen aegyptius		Anatidae	61	1998-10-18	18	10	1998		-1.06667	35.1667			Kenya	Ngerende swamp, Ol choro-oiroua wildlife association. Near Mara.	Dennie Angwin		0			4	Wetland, swamp/marsh	1	Early wet season. Altitude 1585m. Atlas sq. 74a. Dependent young out of nest. Young now almost adult sized.			Dan Wright	1
4617	7849	Kenya Master File v5	234	61-234	Alopochen aegyptius		Anatidae	61	1998-09-14	14	9	1998		-1.06667	35.1667			Kenya	Ngerende swamp, Ol choro-oiroua wildlife association. Near Mara.	Dennie Angwin		0			7	Wetland, swamp/marsh		Early wet season. Altitude 1585m. Atlas sq. 74a. Dependent young out of nest. Tiny young, presumably just left nest with both adults.			Dan Wright	1
4618	7850	Kenya Master File v5	234	61-234	Alopochen aegyptius		Anatidae	61	1998-09-15	15	9	1998		-1.06667	35.1667			Kenya	Ngerende swamp, Ol choro-oiroua wildlife association. Near Mara.	Dennie Angwin		0			7	Wetland, swamp/marsh	1	Early wet season. Altitude 1585m. Atlas sq. 74a. Dependent young out of nest. Tiny young, presumably just left nest with both adults.			Dan Wright	1
4619	7851	Kenya Master File v5	234	61-234	Alopochen aegyptius		Anatidae	61	1998-09-16	16	9	1998		-1.06667	35.1667			Kenya	Ngerende swamp, Ol choro-oiroua wildlife association. Near Mara.	Dennie Angwin		0			7	Wetland, swamp/marsh	1	Early wet season. Altitude 1585m. Atlas sq. 74a. Dependent young out of nest. Still with both adults.			Dan Wright	1
4620	7852	Kenya Master File v5	234	61-234	Alopochen aegyptius		Anatidae	61	1998-09-18	18	9	1998		-1.06667	35.1667			Kenya	Ngerende swamp, Ol choro-oiroua wildlife association. Near Mara.	Dennie Angwin		0			7	Wetland, swamp/marsh	1	Early wet season. Altitude 1585m. Atlas sq. 74a. Dependent young out of nest. Still with both adults.			Dan Wright	1
4621	7853	Kenya Master File v5	234	61-234	Alopochen aegyptius		Anatidae	61	1998-09-20	20	9	1998		-1.06667	35.1667			Kenya	Ngerende swamp, Ol choro-oiroua wildlife association. Near Mara.	Dennie Angwin		0			7	Wetland, swamp/marsh	1	Early wet season. Altitude 1585m. Atlas sq. 74a. Dependent young out of nest. Still with both adults.			Dan Wright	1
5067	25367	Botswana Master File NERCSv8	743	R101-743	Thalassornis leuconotus		Anatidae	R101		13	8	1961						Botswana	Francistown B P	A. B. Fletcher					6	Dam on Bosoli Ranch (Tafu co. Ltd) about 20 miles N of Francistown.		6 young about 1 week old		Illegible habitat note	Nikki Best	2
5068	25559	Botswana Master File NERCSv8	745	R101-745a	Thalassornis leuconotus		Anatidae	R101			5	1989	2425D	-24.75	25.75	2		Botswana	Maru a Pula SP, 2425D	David Bishop					11			Two family parties: adults + A (5 young) and adults + B (6 young)			Nikki Best	1
5069	25586	Botswana Master File NERCSv8	747	R101-747	Thalassornis leuconotus		Anatidae	R101		19	11	1989	2022B	-20.25	22.75	2		Botswana	Lake Ngami, 2022B	W R Tarboton & E H Penry					3			Nest site not known; pair + 3 young 7 days old			Nikki Best	1
5070	25623	Botswana Master File NERCSv8	748	R101-748	Thalassornis leuconotus		Anatidae	R101		15	7	1996	2228B	-22.25	28.75	2		Botswana	Talana, 2228B	C.A. Brewster					2	Seasonal pan, rural, about 540m altitude		2 downy young off the nest about 3-4 weeks old with adult pair; Egg-laying probably late May. Species not present on 1/5/1996 when I visited area so presumably arrived in area in May. 10 other adults and 7 other downy young present, so probably 1 or 2 other pairs also bred.			Nikki Best	1
5071	25639	Botswana Master File NERCSv8	750	R101-750	Thalassornis leuconotus		Anatidae	R101		27	5	2000	2128C4	-21.875	28.375	2		Botswana	Mmabakwa Pan, 2128C4	C.A. Brewster					3	Seasonal pan, rural, about 740m altitude		3 young about 10-14 days old with adult pair; Egglaying presumably April. Time 18:00.			Nikki Best	1
5072	25640	Botswana Master File NERCSv8	751	R101-751	Thalassornis leuconotus		Anatidae	R101		3	6	2000	2228A2	-22.125	28.375	2		Botswana	Masiadieme, 2228A2	C.A. Brewster					1	Seasonal pan, rural, about 770m altitude		1 young about 7-10 days old with adult pair; Egg laying presumably April. Another pair with one young about 10-14 days old also present. Time 17:30.			Nikki Best	1
5073	25641	Botswana Master File NERCSv8	752	R101-752	Thalassornis leuconotus		Anatidae	R101		4	6	2000	2228B2	-22.125	28.875	2		Botswana	Talana Marsh, 2228B2	C.A. Brewster					6	Seasonal pan, rural, about 540m altitude		6 young about 7-10 days old with adult; egglaying probably late April. Time 17:30.			Nikki Best	1
5074	1223	Botswana Master File NERCSv8	754	R102-754a	Alopochen aegyptiaca		Anatidae	R102		6	1	1973	2425D	-24.75	25.75	2		Botswana	Notwane	John Beesley					3	Dam		Pair with three 3/4 grown young			Nikki Best	1
5075	1303	Botswana Master File NERCSv8	754	R102-754b	Alopochen aegyptiaca		Anatidae	R102		12	10	1973	2425D	-24.75	25.75	2		Botswana	Notwane	John Beesley	1					Dam	1	Pair attending old cormorants nest			Nikki Best	1
5076	1356	Botswana Master File NERCSv8	755	R102-755a	Alopochen aegyptiaca		Anatidae	R102		18	8	1974	2425D	-24.75	25.75	2		Botswana	Gaborone, 2425D	John Beesley					4	Dam		Pair with 4 small young			Nikki Best	1
5077	1400	Botswana Master File NERCSv8	755	R102-755b	Alopochen aegyptiaca		Anatidae	R102		14	12	1974	2425D	-24.75	25.75	2		Botswana	Gaborone, 2425D	John Beesley					6	Dam	1	Pair with 6 almost full grown goslings			Nikki Best	1
5078	1576	Botswana Master File NERCSv8	756	R102-756	Alopochen aegyptiaca		Anatidae	R102		28	11	1976	2425C	-24.75	25.25	2		Botswana	Moshupa, 2425C	John Beesley					4	Dam		Pair with four 3/4 grown young			Nikki Best	1
5079	1618	Botswana Master File NERCSv8	757	R102-757	Alopochen aegyptiaca		Anatidae	R102		25	5	1977	2425D	-24.75	25.75	2		Botswana	Kgale Hill, 2425D	John Beesley					8	Dam		Adult + 8 1/2 grown young			Nikki Best	1
5080	1981	Botswana Master File NERCSv8	758	R102-758	Alopochen aegyptiaca		Anatidae	R102		14	3	1982	2425C	-24.75	25.25	2		Botswana	Moshameng Dam, 2425C	E H Penry					5	artificial dam - woodland grassland/hill		Two adults with 5 x 1-2 week old fluffy chicks. Seen again as 1/2 grown chicks on 25 April 1982 (2 adults and 5 chicks)			Nikki Best	1
5081	2201	Botswana Master File NERCSv8	759	R102-759	Alopochen aegyptiaca		Anatidae	R102		23	11	1983	2425D	-24.75	25.75	2		Botswana	Gaborone Dam, 2425D	P A Robins					1	open water		Nest site none; two adults with one gosling only about two weeks old (on open water) Time 08:00.			Nikki Best	1
5082	2251	Botswana Master File NERCSv8	760	R102-760	Alopochen aegyptiaca		Anatidae	R102		16	1	1984	2425C4	-24.875	25.375	2		Botswana		M E Bird					2	rural dam		two adults and 2 goslings seen swimming across the dam			Nikki Best	1
5083	2403	Botswana Master File NERCSv8	761	R102-761	Alopochen aegyptiaca		Anatidae	R102		16	1	1985	2525A	-25.25	25.25	2		Botswana	Taupone, 2525A	N D Hunter					4	rural		Nest site not known; 4 goslings			Nikki Best	1
5084	2404	Botswana Master File NERCSv8	762	R102-762	Alopochen aegyptiaca		Anatidae	R102		20	1	1985	2425D	-24.75	25.75	2		Botswana	Mogobane Dam, 2425D	N J Skinner					4	Rural, Large artificial dam		Nest site not known; adult pair swimming with 4 half grown ducklings. Time 09h.			Nikki Best	1
5085	2425	Botswana Master File NERCSv8	763	R102-763	Alopochen aegyptiaca		Anatidae	R102		24	2	1985	2326D	-23.75	26.75	2		Botswana	Buffels Drift, 2326D	N J Skinner					4	Limpopo River, rural		Nest site not known; 2 adults with 4 goslings about 30cm long (~ 1/4 grown) swimming on the river. Seen with P A Robins, nell, Derek Dobbs and Jenny. Time 09h.			Nikki Best	1
5086	2433	Botswana Master File NERCSv8	764	R102-764	Alopochen aegyptiaca		Anatidae	R102		20	3	1985	2425D	-24.75	25.75	2		Botswana	Kgale/Gaborone, 2425D	D.S. & J A Dobbs					5	water at Kgale, rural		Nest site not known; 5 young, about 20cm long; one pair of egyptian geese seen swimming around on the water of the pond at Kgale with five young. Time 17:30.			Nikki Best	1
5087	2434	Botswana Master File NERCSv8	764	R102-764	Alopochen aegyptiaca		Anatidae	R102		28	3	1985	2425D	-24.75	25.75	2		Botswana	Kgale/Gaborone, 2425D	D.S. & J A Dobbs					5	water at Kgale, rural	1	Nest site not known; 5 young; one pair of egyptian geese seen swimming around on the water of the pond at Kgale with five young. Time 09:00			Nikki Best	1
5088	2470	Botswana Master File NERCSv8	765	R102-765a	Alopochen aegyptiaca		Anatidae	R102		25	8	1985	2425D	-24.75	25.75	2		Botswana	Gaborone Dam, 2425D	N J Skinner					7	rural lake		Nest not known, adult pair on the water with 7 ducklings; about 1/6 grown. Time 09h.			Nikki Best	1
5089	2488	Botswana Master File NERCSv8	765	R102-765a	Alopochen aegyptiaca		Anatidae	R102		22	9	1985	2425D	-24.75	25.75	2		Botswana	Gaborone Dam, 2425D	N J Skinner					7	rural lake	1	Nest not known, adult pair on the water with 7 ducklings; about 1/3 grown, probably same family. Time 10h			Nikki Best	1
5090	2489	Botswana Master File NERCSv8	765	R102-765b	Alopochen aegyptiaca		Anatidae	R102		29	9	1985	2425D	-24.75	25.75	2		Botswana	Gaborone Dam, 2425D	N J Skinner					5	rural lake	1	Nest not known, adult pair on the water with 5 ducklings; about 1/2 grown, may not be same family? Time 09h			Nikki Best	1
5091	2471	Botswana Master File NERCSv8	766	R102-766	Alopochen aegyptiaca		Anatidae	R102		24	8	1985	2425D2	-24.625	25.875	2		Botswana	Gaborone Dam, 2425D2	T A Halliday					7			7 young, 1 month old approx. Adult off nest.			Nikki Best	1
5092	2490	Botswana Master File NERCSv8	767	R102-767	Alopochen aegyptiaca		Anatidae	R102		2	9	1985	1725C	-17.75	25.25	2		Botswana	Chobe, 1725C	J V P & C B Pollock					5	river bank and river, rural		Nest not found for this family. However a nest in a tree about 6 m above ground was being visitied by an Egyptian goose; 5 downy young; parents and young swimming			Nikki Best	1
5093	2491	Botswana Master File NERCSv8	768	R102-768	Alopochen aegyptiaca		Anatidae	R102		7	9	1985	2425D	-24.75	25.75	2		Botswana	Gaborone Dam, 2425D	E & M Norman					8	waters edge, rural		Nest not known; 1 pair Egyptian geese and 8 goslings, mottled and fluffy. Strong little swimmers in choppy water but only for short distances from rock to rock and very happy feeding on mud bank, i.e. not very old. We found remains of large cream egg shell in longish grass but not the nest.			Nikki Best	1
5094	2658	Botswana Master File NERCSv8	769	R102-769	Alopochen aegyptiaca		Anatidae	R102		25	1	1986	2425D2	-24.625	25.875	2		Botswana	Athole Holme Farm IIKO, 2425D	WD & R M Borello		1	1			Acacia savanna, rural		Taken over the yellow-billed kite's nest (12m up in Spirotacyys africana); adult on nest, incubating. Time 11h00.			Nikki Best	1
5095	2686	Botswana Master File NERCSv8	769	R102-769	Alopochen aegyptiaca		Anatidae	R102		16	2	1986	2425D2	-24.625	25.875	2		Botswana	Athole Holme Farm IIKO, 2425D	WD & R M Borello		1	1	2		Acacia savanna, rural	1	Taken over the yellow-billed kite's nest (12m up in Spirotacyys africana);checked nest, rags not in nest - some caught in tree and on ground. 2 large white eggs in nest lined with down eggs warm. Time 11h30.			Nikki Best	1
5096	2722	Botswana Master File NERCSv8	770	R102-770	Alopochen aegyptiaca		Anatidae	R102		22	6	1986	2525A	-25.25	25.25	2		Botswana	Masotswana Dam, 2525A	N Hunter					9	Dam, rural		adult pair with 9 very small goslings			Nikki Best	1
5097	2772	Botswana Master File NERCSv8	771	R102-771	Alopochen aegyptiaca		Anatidae	R102		18	10	1986	2425D	-24.75	25.75	2		Botswana	Gaborone Dam, 2425D	N J Skinner					2	Dam, rural		Nest site not known; 2 young with adult pair about 1/5 grown. Time 09h.			Nikki Best	1
5098	2841	Botswana Master File NERCSv8	772	R102-772	Alopochen aegyptiaca		Anatidae	R102		6	12	1986	2425D	-24.75	25.75	2		Botswana	Gaborone Dam, 2425D	N J Skinner & Bird club members					6	Artificial lake		Nest site not known; 6-7 young 1/3 - half grown with adult pair			Nikki Best	1
5099	2971	Botswana Master File NERCSv8	773	R102-773	Alopochen aegyptiaca		Anatidae	R102		11	2	1987	1824C	-18.75	24.25	2		Botswana		G Tarboton & C Haagner								young half grown (11/14 Feb).			Nikki Best	1
5100	3188	Botswana Master File NERCSv8	774	R102-774	Alopochen aegyptiaca		Anatidae	R102		15	8	1987	2425D	-24.75	25.75	2		Botswana	Gaborone Dam junction of Techwane R w Notwane R, 2425D	E M Norman					8	rural		Two adults escorting 8 chicks across to East side of dam, goslings probably only a few days out of nest (not found) but swam very quickly. 1 parent kept up continuously quacking as long as they swam. Time 4pm.		Illegible location note	Nikki Best	1
5101	3189	Botswana Master File NERCSv8	775	R102-775	Alopochen aegyptiaca		Anatidae	R102		16	8	1987	2127A	-21.367	27.4283	3		Botswana	Shashe Dam 2127A	J D Hepburn			1	3	4			Nest in middle of large reed bed approx. 30m into dam; (3 addled eggs)			Nikki Best	1
5102	3383	Botswana Master File NERCSv8	776a	R102-776a	Alopochen aegyptiaca		Anatidae	R102		1	10	1987	2127A	-21.25	27.25	2		Botswana	Tati River, 2127A	J D Hepburn		1	1	13		Reed bed		Nest A, reed bed destoryed by fire same day; 13 freshly laid eggs		some illegible notes	Nikki Best	1
5103	3663	Botswana Master File NERCSv8	776b	R102-776b	Alopochen aegyptiaca		Anatidae	R102		27	12	1987	2127B	-21.25	27.75	2		Botswana		J D Hepburn		1	1			Reed bed	1	Nest B, on top of Redbilled Buffalo weavers nest in Combretum imberbe in center of small farm dam next to Tati River; clutch not checked as adult on nest.			Nikki Best	1
5104	3664	Botswana Master File NERCSv8	777	R102-777	Alopochen aegyptiaca		Anatidae	R102		6	12	1987	2425D2	-24.625	25.875	2		Botswana	Athol Holme Farm, 2425D2	R M Borello		1	1	10		Mixed acacia savanna, rural		Same nest site as Jan/Feb 1986. Nest in fork 12m from GL in a Spirostacyys africana; adult not seen, it was assumed nest empty as normally used by Y B kites - however adult was incubating, large white eggs. Height above ground/cliffbase 12m			Nikki Best	1
5105	4119	Botswana Master File NERCSv8	778	R102-778	Alopochen aegyptiaca		Anatidae	R102		20	4	1988	2425D	-24.75	25.75	2		Botswana	Moselesele S F, 2425D	J E Barnes					6	artificial dam		card filled by NJS from checklist notes; 6 young 3/4 grown			Nikki Best	1
5106	4253	Botswana Master File NERCSv8	779	R102-779	Alopochen aegyptiaca		Anatidae	R102		9	7	1988	2127A	-21.367	27.4283	3		Botswana	Shashe, 2127A	M E Bird/E Bird					6	1000 m Altitude		1 pair of adults and 6 fluffy goslings about 10cm length			Nikki Best	1
5107	4322	Botswana Master File NERCSv8	779	R102-779	Alopochen aegyptiaca		Anatidae	R102		6	8	1988	2127A	-21.367	27.4283	3		Botswana	Shashe, 2127A	M E Bird/E Bird					2	1000 m Altitude	1	Possibly same pair of adults and 2 goslings now about 25 - 30cm length, NB The family were seen in the same region of the dam.		not sure if this should be a repeat visit or new record	Nikki Best	1
5108	4323	Botswana Master File NERCSv8	779	R102-779	Alopochen aegyptiaca		Anatidae	R102		17	8	1988	2127A	-21.367	27.4283	3		Botswana	Shashe, 2127A	M E Bird/E Bird					2	1000 m Altitude	1	Possibly same pair and young godlings about 25cm length			Nikki Best	1
5109	4324	Botswana Master File NERCSv8	780	R102-780	Alopochen aegyptiaca		Anatidae	R102		7	8	1988	2425D	-24.75	25.75	2		Botswana	Moselesele S P, 2425D	Janet Barnes					8	rural ponds		About 8 goslings, only a day or so old with adult pair			Nikki Best	1
5110	4325	Botswana Master File NERCSv8	781	R102-781	Alopochen aegyptiaca		Anatidae	R102		14	8	1988	2127A	-21.367	27.4283	3		Botswana	Shashe, 2127A	J D Hepburn		1	1	10				Nest in center of isolated reed bed in the dam lined with feathers			Nikki Best	1
5111	4326	Botswana Master File NERCSv8	782	R102-782	Alopochen aegyptiaca		Anatidae	R102		14	8	1988	2425D	-24.75	25.75	2		Botswana	Gaborone, 2425D	Janet Barnes					4	dam (lower reaches)		Nest site not known; 4 young 2-3 weeks old with adult pair			Nikki Best	1
5112	5071	Botswana Master File NERCSv8	783	R102-783	Alopochen aegyptiaca		Anatidae	R102		7	1	1989	2525C	-25.75	25.25	2		Botswana	Kanye Dam, 2525C	Janet Barnes					8			Almost half grown goslings with adult pair			Nikki Best	1
5113	5190	Botswana Master File NERCSv8	784	R102-784	Alopochen aegyptiaca		Anatidae	R102		8	2	1989	2425D	-24.75	25.75	2		Botswana	Moselesele Saf. Park, 2425D	Janet Barnes					6			Nest site not known; adults + 6 goslings, one to two weeks old.			Nikki Best	1
5114	5354	Botswana Master File NERCSv8	785	R102-785	Alopochen aegyptiaca		Anatidae	R102		2	5	1989	1824B	-18.25	24.75	2		Botswana		Sue Dwyer					9			adult + 9 goslings			Nikki Best	1
5115	5396	Botswana Master File NERCSv8	786	R102-786	Alopochen aegyptiaca		Anatidae	R102			7	1989	2127A	-21.25	27.25	2		Botswana		Barbara Cooper-Poole					2			2 juveniles swimming with 1 adult			Nikki Best	1
5116	6783	Botswana Master File NERCSv8	787	R102-787	Alopochen aegyptiaca		Anatidae	R102		29	3	1991	2425C	-24.75	25.25	2		Botswana	Kanye Dam, 2425C	M Herremans, D. Tonneyr & W D Borello					7	Open water bounded by small sedges, rural		7 young 2-3 weeks old with 2 adults			Nikki Best	1
5117	7284	Botswana Master File NERCSv8	788	R102-788	Alopochen aegyptiaca		Anatidae	R102		22	11	1992	2425D	-24.627	25.961	2		Botswana	Phakalase SP 2425D	M & D Herremans					5	suburban		ducklings about 15 days old			Nikki Best	1
5118	7306	Botswana Master File NERCSv8	789	R102-789	Alopochen aegyptiaca		Anatidae	R102		30	1	1993	2525A	-25.25	25.25	2		Botswana	Kgoro Pan, 2525A	D. R. Bishop					12	Temporarily flooded pan, rural		Half grown goslings and 1 adult on pan, all swimming			Nikki Best	1
5119	7307	Botswana Master File NERCSv8	790	R102-790	Alopochen aegyptiaca		Anatidae	R102		31	1	1993	2425D	-24.627	25.961	2		Botswana	Phakalase SP 2425D	M & D Herremans					9	swamp ponds, rural		Pair with 9 chicks about 3 weeks old			Nikki Best	1
5120	7308	Botswana Master File NERCSv8	791	R102-791	Alopochen aegyptiaca		Anatidae	R102			2	1993	2424D	-24.75	24.75	2		Botswana		Mike Soroczynski					5	golf club dam, rural		Pair with 5 well grown chicks at dam			Nikki Best	1
5121	7318	Botswana Master File NERCSv8	792	R102-792	Alopochen aegyptiaca		Anatidae	R102		23	5	1993	2426A	-24.25	26.25	2		Botswana	Thapale Dam, 2426A	M & D Herremans					2			Pair and 2 chicks about 5 weeks old			Nikki Best	1
5122	7321	Botswana Master File NERCSv8	793	R102-793	Alopochen aegyptiaca		Anatidae	R102		4	7	1993	2425D	-24.75	25.75	2		Botswana	Mogobane Dam, 2425D	D. R. Bishop					5			One adult and 5 young			Nikki Best	1
5123	7322	Botswana Master File NERCSv8	794	R102-794	Alopochen aegyptiaca		Anatidae	R102		15	7	1993	1724D	-17.75	24.75	2		Botswana	Chobe River, 1724D	M & D Herremans					13			Pair with 13 chicks of about 10 days old			Nikki Best	1
5124	7323	Botswana Master File NERCSv8	795	R102-795	Alopochen aegyptiaca		Anatidae	R102		16	7	1993	1725C	-17.75	25.25	2		Botswana	Chobe River, 1725C	M& D Herremans					9			2 adults with 9 chicks about 10 days old			Nikki Best	1
5125	7332	Botswana Master File NERCSv8	796	R102-796	Alopochen aegyptiaca		Anatidae	R102		9	10	1993	2425D	-24.627	25.961	2		Botswana	Phakalane S. P., 2425D	M Herremans					4	rural		Pair and 4 chicks about 4 weeks old			Nikki Best	1
5126	7341	Botswana Master File NERCSv8	797	R102-797	Alopochen aegyptiaca		Anatidae	R102		5	11	1993	2425D	-24.627	25.961	2		Botswana	Phakalane S. P., 2425D	M & D Herremans		1	1			rural		Bird incubating on old nest of White Breasted Cormorant in Acacia along water. Height above ground/cliffbase 1m.			Nikki Best	1
5127	7398	Botswana Master File NERCSv8	798	R102-798	Alopochen aegyptiaca		Anatidae	R102		3	4	1994	2525A	-25.25	25.25	2		Botswana	Kgoro Pan, 2525A	M & D Herremans					5	rural		young about 1 week old			Nikki Best	1
5128	7399	Botswana Master File NERCSv8	799	R102-799	Alopochen aegyptiaca		Anatidae	R102		3	4	1994	2525A	-25.25	25.25	2		Botswana	Kgoro Pan, 2525A	M & D Herremans					4	rural		Young about 6 weeks old			Nikki Best	1
5129	7400	Botswana Master File NERCSv8	800	R102-800	Alopochen aegyptiaca		Anatidae	R102		10	4	1994	2525A	-25.25	25.25	2		Botswana	Kgoro Pan, 2525A	D. R. Bishop					3	rural		One adult and 3 small young			Nikki Best	1
5130	7402	Botswana Master File NERCSv8	801	R102-801	Alopochen aegyptiaca		Anatidae	R102		1	5	1994	2425D	-24.75	25.75	2		Botswana	Mogobane Dam, 2425D	D. R. Bishop					6			One adult and 6 small young			Nikki Best	1
5131	7403	Botswana Master File NERCSv8	802	R102-802a	Alopochen aegyptiaca		Anatidae	R102		22	5	1994	2425D	-24.6318	25.9289	2		Botswana	Tsholofelo, 2425D	D. R. Bishop					4			2 adults and 4 small young			Nikki Best	1
5132	7406	Botswana Master File NERCSv8	802	R102-802b	Alopochen aegyptiaca		Anatidae	R102		12	6	1994	2425D	-24.6318	25.9289	2		Botswana	Tsholofelo, 2425D	D. R. Bishop					6			2 adults and 6 1/4 grown ducklings			Nikki Best	1
5133	7418	Botswana Master File NERCSv8	803	R102-803	Alopochen aegyptiaca		Anatidae	R102		9	10	1994	2227D	-22.75	27.75	2		Botswana	Seleka Ranch, 2227D	C.A. Brewster					7	Pools along Limpopo River, rural, about 775 m Altitude		Downy young about 3 weeks old swimming with pair of adults; Egg laying presumably in August. Time 05:45.			Nikki Best	1
5134	7419	Botswana Master File NERCSv8	804	R102-804	Alopochen aegyptiaca		Anatidae	R102		22	10	1994	2426A	-24.25	26.25	2		Botswana	Bokaa Dam, 2426A	D. R. Bishop					2			One adult and 2 small young			Nikki Best	1
5135	7425	Botswana Master File NERCSv8	805	R102-805	Alopochen aegyptiaca		Anatidae	R102		27	11	1994	2424D	-24.75	24.75	2		Botswana		Mike Soroczynski					6	Golf club dam, rural, 1170 m Altitude		Adults with 6 young swimming on dam			Nikki Best	1
5136	7428	Botswana Master File NERCSv8	806	R102-806	Alopochen aegyptiaca		Anatidae	R102		30	12	1994	2227D	-22.75	27.75	2		Botswana	Seleka Ranch, 2227D	C.A. Brewster					3	Pools along Limpopo River, rural, about 775 m Altitude		3 chicks about 2 weeks old with adult pair; Not all the young seen I think - I suspect there were more; Egg laying presumably November. Time 15:30.			Nikki Best	1
5137	7442	Botswana Master File NERCSv8	807	R102-807	Alopochen aegyptiaca		Anatidae	R102		11	2	1995	1725C	-17.75	25.25	2		Botswana	Chobe River, 1725C	M & D Herremans					7	rural		2 adults and 7 young about 1 week old			Nikki Best	1
5138	7443	Botswana Master File NERCSv8	808	R102-808	Alopochen aegyptiaca		Anatidae	R102		18	2	1995	1923A	-19.25	23.25	2		Botswana	Moreni S. R. Near 32 bridge, 1923A	M & D Herremans					6	rural		One adult with 6 young about 1 month old		Illegible location note	Nikki Best	1
5139	7453	Botswana Master File NERCSv8	809	R102-809	Alopochen aegyptiaca		Anatidae	R102		2	7	1995	2425D	-24.75	25.75	2		Botswana	Mogobane Dam, 2425D	D. R. Bishop					7			2 adults and 7 half grown young			Nikki Best	1
5140	7454	Botswana Master File NERCSv8	810	R102-810	Alopochen aegyptiaca		Anatidae	R102		8	7	1995	2229A	-22.25	29.25	2		Botswana	Talana Farm, 2229A	C.A. Brewster					5	about 575m Altitude, mainly dry watercourse of Limpopo River (a few pools), rural		5 young about 3 weeks old with adult pair, Egg laying presumably May. Time 09:00.			Nikki Best	1
5141	7460	Botswana Master File NERCSv8	811	R102-811	Alopochen aegyptiaca		Anatidae	R102		30	9	1995	2228C	-22.75	28.25	2		Botswana	Rooibok (farm 7-MR), 2228C	C.A. Brewster					4	Sandbanks on Limpopo River at dam with plenty of water, rural, about 750 m Altitude		4 young less than 2 weeks old with adult; Egg laying presumably August. Time 17:30			Nikki Best	1
5142	7468	Botswana Master File NERCSv8	812	R102-812	Alopochen aegyptiaca		Anatidae	R102		15	10	1995	2228C	-22.75	28.25	2		Botswana	Gosiame Farm (farm 4-GR), 2228C	C.A. Brewster					3	Nearly dry dam on Limpopo River, rural, about 750 m Altitude		young about 2 weeks old with one adult; Egg laying probably September. Time 10:00.			Nikki Best	1
5143	7484	Botswana Master File NERCSv8	813	R102-813a	Alopochen aegyptiaca		Anatidae	R102		21	1	1996	2425D2	-24.625	25.875	2		Botswana	Gaborone Dam (E side), 2425D2	W. D. & R. M. Borello					10	open water/inundated bush, rural		Female adult with 3 young, 1/2 grown. Female adult (male one day) with 7 young, 3/4 grown.			Nikki Best	1
5144	7485	Botswana Master File NERCSv8	814	R102-814	Alopochen aegyptiaca		Anatidae	R102		28	1	1996	2228B	-22.25	28.75	2		Botswana	Platjaan, 2228B	C.A. Brewster					6	Limpopo River (in flood), rural, about 575 m Altitude		young about 1 week old with adult pair; egg laying presumably late December. Time 12:00.			Nikki Best	1
5145	7490	Botswana Master File NERCSv8	815	R102-815	Alopochen aegyptiaca		Anatidae	R102		17	3	1996	2229A	-22.25	29.25	2		Botswana	Talana, 2229A	C.A. Brewster					2	Limpopo River (in flood), rural, about 530 m Altitude		young about 2 weeks old with pair adult; Egg laying presumably Feb. Time 10:30			Nikki Best	1
5146	7491	Botswana Master File NERCSv8	816	R102-816	Alopochen aegyptiaca		Anatidae	R102		18	3	1996	2425D	-24.627	25.961	2		Botswana	Phakalane S. P., 2425D	S J Tyler					5	In flow from sewage lagoons to Ngohwane River, rural, 900 m Altitude		Pair with 5 recently hatched goslings			Nikki Best	1
5147	7494	Botswana Master File NERCSv8	817	R102-817	Alopochen aegyptiaca		Anatidae	R102		28	7	1996	2425D	-24.75	25.75	2		Botswana	Mogobane Dam, 2425D	S J Tyler					4	Reservoir with fringing emergent vegetation, rural, 1000 m Altitude		Pair with 4-5 (maybe more) 3/4 grown goslings			Nikki Best	1
5148	7495	Botswana Master File NERCSv8	818	R102-818	Alopochen aegyptiaca		Anatidae	R102		28	7	1996	2425D	-24.75	25.75	2		Botswana	Mogobane Dam, 2425D	S J Tyler					9	Man-made reservior and fringing reeds, rural, 1000 m Altitude		Pair with 9 very small goslings			Nikki Best	1
5149	7496	Botswana Master File NERCSv8	819	R102-819	Alopochen aegyptiaca		Anatidae	R102		3	8	1996	2425D	-24.75	25.75	2		Botswana	Mogobane Dam, 2425D	S. M. & J. G. Major					13	Mudflats at edge of dam, rural, 1000-1150 m Altitude		young pecking in mud, watched by 2 adults. Time 12h00.			Nikki Best	1
5150	7497	Botswana Master File NERCSv8	820	R102-820	Alopochen aegyptiaca		Anatidae	R102		17	8	1996	2426D	-24.75	26.75	2		Botswana	Marico River, 2426D	Steph Tyler					2	oxbow/riparian woodland, rural		2 goslings about 1 week old			Nikki Best	1
5151	7517	Botswana Master File NERCSv8	821	R102-821	Alopochen aegyptiaca		Anatidae	R102		3	1	1997	2027C	-20.75	27.25	2		Botswana		G. McAllister					7	Farm dam woodland, rural		Seven ducklings seen on numerous occasions on farm dam. Ducklings and geese left dam late Feb 1997			Nikki Best	1
5152	7518	Botswana Master File NERCSv8	821	R102-821	Alopochen aegyptiaca		Anatidae	R102		9	1	1997	2027C	-20.75	27.25	2		Botswana		G. McAllister					7	Farm dam woodland, rural	1	Seven ducklings seen on numerous occasions on farm dam. Ducklings and geese left dam late Feb 1997			Nikki Best	1
5153	7519	Botswana Master File NERCSv8	821	R102-821	Alopochen aegyptiaca		Anatidae	R102		16	1	1997	2027C	-20.75	27.25	2		Botswana		G. McAllister					7	Farm dam woodland, rural	1	Seven ducklings seen on numerous occasions on farm dam. Ducklings and geese left dam late Feb 1997			Nikki Best	1
5154	7520	Botswana Master File NERCSv8	821	R102-821	Alopochen aegyptiaca		Anatidae	R102		22	1	1997	2027C	-20.75	27.25	2		Botswana		G. McAllister					7	Farm dam woodland, rural	1	Seven ducklings seen on numerous occasions on farm dam. Ducklings and geese left dam late Feb 1997			Nikki Best	1
5155	7521	Botswana Master File NERCSv8	822	R102-822	Alopochen aegyptiaca		Anatidae	R102		9	1	1997	2425D	-24.75	25.75	2		Botswana	Ngotwane sewage ponds, GABS, 2425D	S J Tyler					4	Sewage ponds, surburban, 1000 m Altitude		Adult with 4 1/3 grown goslings			Nikki Best	1
5156	7522	Botswana Master File NERCSv8	823	R102-823	Alopochen aegyptiaca		Anatidae	R102		11	1	1997	2426C/D	-24.8125	26.3125	2		Botswana	Marico River, 2426C/D	S J Tyler					4	old oxbow lake, rural		Pair with 4-5 1/3 grown goslings			Nikki Best	1
5157	7527	Botswana Master File NERCSv8	823	R102-823	Alopochen aegyptiaca		Anatidae	R102		1	2	1997	2426C/D	-24.8125	26.3125	2		Botswana	Marico River, 2426C/D	S J Tyler						old oxbow lake, rural	1	Pair on water with well grown young		not sure if this should be a repeat visit or new record	Nikki Best	1
5158	7528	Botswana Master File NERCSv8	824	R102-824	Alopochen aegyptiaca		Anatidae	R102		2	2	1997	2228B	-22.25	28.75	2		Botswana	About 10 km NW of Mathathane, 2228B	C.A. Brewster					5	Seasonal dam, rural, about 620 m Altitude		young with adult pair about 2 weeks old; egg laying presumably Dec.			Nikki Best	1
5159	7539	Botswana Master File NERCSv8	825	R102-825	Alopochen aegyptiaca		Anatidae	R102		21	8	1997	2425D	-24.75	25.75	2		Botswana	Mogobane Dam, 2425D	S J Tyler					1	Reservoir, rural		Adults and one 3/4 grown gosling			Nikki Best	1
5160	7543	Botswana Master File NERCSv8	826	R102-826	Alopochen aegyptiaca		Anatidae	R102		2	9	1997	2127A	-21.367	27.4283	3		Botswana	Shashe, 2127A	Steph Tyler					5	Reservoir, rural		Pair and 5 goslings (less than 1 week old)			Nikki Best	1
5161	7544	Botswana Master File NERCSv8	827	R102-827	Alopochen aegyptiaca		Anatidae	R102		4	9	1997	2425D	-24.627	25.961	2		Botswana	Phakalane, 2425D	Steph Tyler					8	Sewage lagoon, rural		Pair with 8 1-2 week old goslings			Nikki Best	1
5162	7545	Botswana Master File NERCSv8	827	R102-827	Alopochen aegyptiaca		Anatidae	R102		24	9	1997	2425D	-24.627	25.961	2		Botswana	Phakalane, 2425D	Steph Tyler					8	Sewage lagoon, rural	1	Pair still with 8 young 2/3-3/4 grown			Nikki Best	1
5163	7548	Botswana Master File NERCSv8	827	R102-827	Alopochen aegyptiaca		Anatidae	R102		5	10	1997	2425D	-24.627	25.961	2		Botswana	Phakalane, 2425D	Steph Tyler					8	Sewage lagoon, rural	1	Pair still with 8 young 2/3-3/4 grown			Nikki Best	1
5164	7549	Botswana Master File NERCSv8	827	R102-827	Alopochen aegyptiaca		Anatidae	R102		30	10	1997	2425D	-24.627	25.961	2		Botswana	Phakalane, 2425D	Steph Tyler					8	Sewage lagoon, rural	1	Pair adults with 8 full grown young			Nikki Best	1
5165	7550	Botswana Master File NERCSv8	828	R102-828	Alopochen aegyptiaca		Anatidae	R102		8	10	1997	2425D	-24.75	25.75	2		Botswana	Gaborone - Maraupula, 2425D	Steph Tyler					3	Sewage ponds, surburban		Pair with 3 1/2 grown young on lagoon			Nikki Best	1
5166	7551	Botswana Master File NERCSv8	829	R102-829	Alopochen aegyptiaca		Anatidae	R102		11	10	1997	2127A	-21.367	27.4283	3		Botswana	Shashe Dam, 2127A	C.A. Brewster					3	Large dam, rural, about 975 m Altitude		Time: 10:00; young about 10 days old with adult pair; egg laying probably early Sept.			Nikki Best	1
5167	7552	Botswana Master File NERCSv8	830	R102-830	Alopochen aegyptiaca		Anatidae	R102		24	10	1997	2127A	-21.367	27.4283	3		Botswana	Shashe Dam, 2127A	Val & Ray Lovett					3	Rural, 1000 m Altitude		young 2 weeks old			Nikki Best	1
5168	7556	Botswana Master File NERCSv8	831	R102-831	Alopochen aegyptiaca		Anatidae	R102		2	11	1997	2229A	-22.25	29.25	2		Botswana	Charter Reserve, 2229A	C.A. Brewster					5	Limpopo River (seasonal river) - perennial in 1997, rural, about 515 m Altitude		young about 10 days old with adult pair; egg laying presumably Sept. Time 11:30			Nikki Best	1
5169	7597	Botswana Master File NERCSv8	832	R102-832	Alopochen aegyptiaca		Anatidae	R102		20	9	1998	2127A	-21.367	27.4283	3		Botswana	Shashe Dam, 2127A	C.A. Brewster					8	Large dam, rural, about 980 m Altitude		Time 08:00; young less than 1 week old with adult pair; Egg laying presumably August			Nikki Best	1
5170	7598	Botswana Master File NERCSv8	833	R102-833	Alopochen aegyptiaca		Anatidae	R102		20	9	1998	2127A	-21.367	27.4283	3		Botswana	Shashe Dam, 2127A	C.A. Brewster					4	Large dam, rural, about 980 m Altitude		Time 09:00; young about 10 days old with pair adults; egg laying presumably August			Nikki Best	1
5171	7599	Botswana Master File NERCSv8	834	R102-834	Alopochen aegyptiaca		Anatidae	R102		7	11	1998	2228B	-22.25	28.75	2		Botswana	Mawana Ranch, 2228B	C.A. Brewster					4	Pool on Limpopo River, rural, about 620 m Altitude		Time 16:00; young about 10 days old with pair adults; egg laying probably end sept.			Nikki Best	1
5172	7602	Botswana Master File NERCSv8	835	R102-835a	Alopochen aegyptiaca		Anatidae	R102		10	1	1999	2426C	-24.75	26.25	2		Botswana	Marico River, 2426C/D	Steph Tyler					10	River, rural		Six 3/4 grown young and 2 adults on wier as we rowed down they swam ahead of us and a little later there was a total of 10 young (incl. the 6) and 2 pairs of adults so probably 2 broods - similar age.			Nikki Best	1
5173	7603	Botswana Master File NERCSv8	836	R102-836	Alopochen aegyptiaca		Anatidae	R102		16	1	1999	2228B	-22.25	28.75	2		Botswana	Talana, 2228B	C.A. Brewster					7	Large seasonal pan, rural, 525 m Altitude		young with adults, about 3 weeks old; egg laying end Nov/early Dec. Time 16:00.			Nikki Best	1
5174	7604	Botswana Master File NERCSv8	837	R102-837	Alopochen aegyptiaca		Anatidae	R102		26	1	1999	2127D	-21.981	27.8435	3		Botswana	Selebi Phikwe, 2127D	C.A. Brewster					11	about 900 m Altitude		Young about 4 weeks old with pair adults; egg laying late Nov./early Dec.			Nikki Best	1
5175	7605	Botswana Master File NERCSv8	838	R102-838	Alopochen aegyptiaca		Anatidae	R102		30	1	1999	2126A	-21.25	26.25	2		Botswana		Pat Nurse					6	Tlpana pan, rural		One pair adults swimming in pan with 6 chicks (small)			Nikki Best	1
5176	7611	Botswana Master File NERCSv8	839	R102-839	Alopochen aegyptiaca		Anatidae	R102		9	2	1999	2425D2	-24.627	25.961	2		Botswana	Phakalane S. P., 2425D2	Steph Tyler					4	Sewage lagoons, rural		Pair with 4 goslings about 2-3 weeks (about 1/4 grown and still rather downy) on 9 Feb., swimming close together in lagoon.			Nikki Best	1
5177	7612	Botswana Master File NERCSv8	840	R102-840	Alopochen aegyptiaca		Anatidae	R102		14	2	1999	2228B	-22.25	28.75	2		Botswana	12 km NW of Mathathne, 2228B	C.A. Brewster					5	Man made dam, rural, about 625 m Altitude		Time 07:00; young about 4 weeks old with pair adults; egg laying probably Dec.			Nikki Best	1
5178	7613	Botswana Master File NERCSv8	841	R102-841	Alopochen aegyptiaca		Anatidae	R102		25	2	1999	2425D2	-24.6318	25.9289	2		Botswana	Tsholofelo, 2425D2	Steph Tyler					2	Sewage ponds, rural		Adult with 2 half grown goslings			Nikki Best	1
5179	7621	Botswana Master File NERCSv8	842	R102-842	Alopochen aegyptiaca		Anatidae	R102		14	7	1999	2127D	-21.75	27.75	2		Botswana	Letihakane River, 2127D	C.A. Brewster					3	Pool in perennial stream (overflow from sewage pond), rural, about 900 m Altitude		Time 17:00; young less than 1 week old, with pair adult;egg laying presumably June			Nikki Best	1
5180	7623	Botswana Master File NERCSv8	843	R102-843a	Alopochen aegyptiaca		Anatidae	R102		28	8	1999	1724D	-17.75	24.75	2		Botswana	Chobe flood plain, 1724D	C.A. Brewster					4	Open flood plain near water, rural, about 950 m Altitude		Time 08:00; young about 3 weeks old with pair adult; egg laying presumably July. Also on Chobe floodplain in 1725C, a short time later (at 08:30) was a pair of adults with 6 young, c.3 weeks old.			Nikki Best	1
5181	7625	Botswana Master File NERCSv8	844	R102-844	Alopochen aegyptiaca		Anatidae	R102		3	10	1999	2228B	-22.25	28.75	2		Botswana	Winteroord, 2228B	C.A. Brewster					6	Seasonal dam, rural, about 565 m Altitude		Time 17:00; young about 1 week old with pair adult; egg laying probably end August			Nikki Best	1
5182	7626	Botswana Master File NERCSv8	845	R102-845	Alopochen aegyptiaca		Anatidae	R102		8	10	1999	2127A4	-21.367	27.4283	3		Botswana	Shashe dam, 2127A4	Francistown group					5	Shashe dam, rural, 1000 m Altitude		2 adults with 5 young swimming on dam			Nikki Best	1
5183	7627	Botswana Master File NERCSv8	846	R102-846	Alopochen aegyptiaca		Anatidae	R102		9	10	1999	2127A4	-21.367	27.4283	3		Botswana	Shashe dam, 2127A4	Ray & Val Lovett					14	Shashe dam, rural, 1000 m Altitude		2 adults with 14 young of varying sizes from 1/3 to 1/2 adult size all feathered swimming on dam			Nikki Best	1
5184	7628	Botswana Master File NERCSv8	847	R102-847	Alopochen aegyptiaca		Anatidae	R102		17	10	1999	2127A4	-21.367	27.4283	3		Botswana	Shashe dam, 2127A4	Ray & Val Lovett					5	Shashe dam, 1000 m Altitude		young 1/3 size of adult, still downy; swimming on dam with 1 adult			Nikki Best	1
5185	7630	Botswana Master File NERCSv8	848	R102-848	Alopochen aegyptiaca		Anatidae	R102		28	11	1999	1724D4	-17.875	24.875	2		Botswana	Nr. Ngoma Gate, 1724D4	Steph Tyler					9	Chobe flood plain, rural		Pair with 9 about 1 week old goslings			Nikki Best	1
5186	7631	Botswana Master File NERCSv8	849	R102-849	Alopochen aegyptiaca		Anatidae	R102		28	11	1999	1724D4	-17.875	24.875	2		Botswana	Chobe River nr. Serondella, 1724D4	Steph Tyler					4	Chobe flood plain, rural		Pair with four 2/3 grown goslings			Nikki Best	1
5187	7632	Botswana Master File NERCSv8	850	R102-850a	Alopochen aegyptiaca		Anatidae	R102		19	12	1999						Botswana	Chobe floodplain	D & T Buchan					3	River Chobe G. R., rural		goslings with adults, 1/2 grown chicks			Nikki Best	1
5188	7633	Botswana Master File NERCSv8	850	R102-850b	Alopochen aegyptiaca		Anatidae	R102		20	12	1999						Botswana	Chobe floodplain	D & T Buchan					5	River Chobe G. R., rural		goslings with adults, 1/2 grown chicks			Nikki Best	1
5189	7634	Botswana Master File NERCSv8	850	R102-850c	Alopochen aegyptiaca		Anatidae	R102		22	12	1999						Botswana	Chobe floodplain	D & T Buchan					2	River Chobe G. R., rural		goslings with adults, 1/2 grown chicks			Nikki Best	1
5190	7674	Botswana Master File NERCSv8	851	R102-851	Alopochen aegyptiaca		Anatidae	R102				2000	2425D2	-24.627	25.961	2		Botswana	Phakalane S. P., 2425D2	Steph Tyler					6	Sewage lagoon, rural		Pair and 6 well grown juveniles			Nikki Best	1
5191	7675	Botswana Master File NERCSv8	852	R102-852	Alopochen aegyptiaca		Anatidae	R102				2000	2127A4	-21.367	27.4283	3		Botswana	Shashe Dam, 2127A4	Ray & Val Lovett					5	Dam, rural, 1000 m Altitude		Two adults with 5 downy young			Nikki Best	1
5192	7635	Botswana Master File NERCSv8	853	R102-853	Alopochen aegyptiaca		Anatidae	R102		6	1	2000	2425D2	-24.6318	25.9289	2		Botswana	Tsholofelo S. P., 2425D2	Steph Tyler					2	Sewage ponds, rural		Pair of geese with only 2 small about 1 week old goslings			Nikki Best	1
5193	7636	Botswana Master File NERCSv8	854	R102-854	Alopochen aegyptiaca		Anatidae	R102		20	1	2000	2127D	-21.981	27.8435	3		Botswana	Selebi Phikwe, 2127D	C.A. Brewster					4	Sewage ponds, surburban, about 850 m Altitude		4 tiny young less than 1 week old with pair adult; Egg laying presumably Dec.			Nikki Best	1
5194	7637	Botswana Master File NERCSv8	855	R102-855	Alopochen aegyptiaca		Anatidae	R102		23	1	2000	2127A4	-21.367	27.4283	3		Botswana	Shashe dam, 2127A4	Ray & Val Lovett					9	Shashe dam, rural, 1000 m Altitude		2 adults with 9 young			Nikki Best	1
5195	7638	Botswana Master File NERCSv8	856	R102-856a	Alopochen aegyptiaca		Anatidae	R102		6	3	2000	2425D2	-24.627	25.961	2		Botswana	Phakalane S. P., 2425D2	Steph Tyler					7	Sewage ponds, rural		Pair with 7 3/4+ grown young			Nikki Best	1
5196	7639	Botswana Master File NERCSv8	856	R102-856b	Alopochen aegyptiaca		Anatidae	R102		16	3	2000	2425D3	-24.627	25.961	2		Botswana	Phakalane S. P., 2425D3	Steph Tyler					7	Sewage ponds, rural	1	Pair with 7 almost full grown young			Nikki Best	1
5197	7640	Botswana Master File NERCSv8	857	R102-857	Alopochen aegyptiaca		Anatidae	R102		16	3	2000	2426C1	-24.625	26.125	2		Botswana	Ruretse, 2426C1	Steph Tyler					5	Small dam surrounded by trees, rural		Adult with 5 about 2 week old goslings. Second adult at edge of dam.			Nikki Best	1
5198	7641	Botswana Master File NERCSv8	857	R102-857	Alopochen aegyptiaca		Anatidae	R102		22	3	2000	2426C1	-24.625	26.125	2		Botswana	Ruretse, 2426C1	Steph Tyler					5	Small dam surrounded by trees, rural	1	Pair still with 5 young			Nikki Best	1
5199	7642	Botswana Master File NERCSv8	857	R102-857	Alopochen aegyptiaca		Anatidae	R102		31	3	2000	2426C1	-24.625	26.125	2		Botswana	Ruretse, 2426C1	Steph Tyler					5	Small dam surrounded by trees, rural	1	Pair with 5 goslings still (about 1/2 grown)			Nikki Best	1
5200	7648	Botswana Master File NERCSv8	857	R102-857	Alopochen aegyptiaca		Anatidae	R102		14	4	2000	2426C1	-24.625	26.125	2		Botswana	Ruretse, 2426C1	Steph Tyler					5	Small dam surrounded by trees, rural	1	Pair and 5 goslings 1/2-2/3 grown			Nikki Best	1
5201	7649	Botswana Master File NERCSv8	857	R102-857	Alopochen aegyptiaca		Anatidae	R102		28	4	2000	2426C1	-24.625	26.125	2		Botswana	Ruretse, 2426C1	Steph Tyler					1	Small dam surrounded by trees, rural	1	only 1 gosling seen, pair adults flew in			Nikki Best	1
5202	7643	Botswana Master File NERCSv8	858	R102-858	Alopochen aegyptiaca		Anatidae	R102		19	3	2000	2525A4	-25.375	25.375	2		Botswana	Mogalala Pans nr. Good Hope, 2525A4	Steph Tyler					4	Seasonal pan, rural		Pair and 4 small (less than 2 weeks) goslings			Nikki Best	1
5203	7644	Botswana Master File NERCSv8	859	R102-859	Alopochen aegyptiaca		Anatidae	R102		19	3	2000	2525A	-25.25	25.25	2		Botswana	Kgoro Pan, 2525A	Steph Tyler					5	Seasonal pan, rural		Adults with 5 goslings (about the size of a coot) i.e. 1/3-1/2 grown			Nikki Best	1
5204	7645	Botswana Master File NERCSv8	860	R102-860	Alopochen aegyptiaca		Anatidae	R102		19	3	2000	2525A	-25.25	25.25	2		Botswana	Kgoro Pan, 2525A	Steph Tyler					6	Seasonal pan, rural		Pair with 6 about 1/2 grown goslings			Nikki Best	1
5205	7646	Botswana Master File NERCSv8	861	R102-861	Alopochen aegyptiaca		Anatidae	R102		19	3	2000	2525A4	-25.375	25.375	2		Botswana	Sehekile Pan, 2525A4	Steph Tyler					1	Seasonal pan, rural		Adult with almost full grown immature			Nikki Best	1
5206	7650	Botswana Master File NERCSv8	862	R102-862	Alopochen aegyptiaca		Anatidae	R102		11	4	2000	2525B1	-25.125	25.625	2		Botswana	Lobarse S. P., 2525B1	Steph Tyler & Tracy Buchan					6	Sewage lagoons, rural		6 goslings - small 'fluffy' on their own on a lagoon, pair of geese on bank of next lagoon			Nikki Best	1
5207	7651	Botswana Master File NERCSv8	863	R102-863	Alopochen aegyptiaca		Anatidae	R102		24	4	2000	2525A3	-25.375	25.125	2		Botswana	Thipe pan, Mmathethe, 2525A3	Steph Tyler					3	Rocky pan, rural		Pair with 3 1/4 grown goslings			Nikki Best	1
5208	7653	Botswana Master File NERCSv8	864	R102-864	Alopochen aegyptiaca		Anatidae	R102		6	5	2000	1725C	-17.75	25.25	2		Botswana	Kasane area, 1725C	Richard Randall					8			Pair with ducklings			Nikki Best	1
5209	7656	Botswana Master File NERCSv8	865	R102-865	Alopochen aegyptiaca		Anatidae	R102		9	6	2000	2425D2	-24.6318	25.9289	2		Botswana	Tsholofelo S. P., 2425D2	Steph Tyler					6	Sewage lagoons, rural		Time 09:30; adult and 6 goslings, about 1-2 weeks			Nikki Best	1
5210	7657	Botswana Master File NERCSv8	866	R102-866	Alopochen aegyptiaca		Anatidae	R102		24	6	2000	2425A3	-24.375	25.125	2		Botswana	Thagale Dam, 2425A3	Steph Tyler & Tracy Buchan					4	Dam, rural		Adult with 4 half grown goslings			Nikki Best	1
5211	7658	Botswana Master File NERCSv8	867	R102-867	Alopochen aegyptiaca		Anatidae	R102		24	6	2000	2426C1	-24.625	26.125	2		Botswana	Segakwana Dam, 2426C1	Steph Tyler & Tracy Buchan					6	wooded dam, rural		Adult with tight flotilla of 6 (possibly 7) about 1 week goslings			Nikki Best	1
5212	7660	Botswana Master File NERCSv8	868	R102-868	Alopochen aegyptiaca		Anatidae	R102		14	7	2000	2425D3	-24.875	25.625	2		Botswana	Mogobane Dam, 2425D3	Steph Tyler					10	Reservoir, rural		Pair with 10 very small goslings (less than 1 week)			Nikki Best	1
5213	7661	Botswana Master File NERCSv8	869	R102-869	Alopochen aegyptiaca		Anatidae	R102		21	7	2000	2425B3	-24.375	25.625	2		Botswana	Mokpolole dam, 2425B3	Steph Tyler & Tracy Buchan					3	Small dam, rural		Adult with at least three 2/3 grown goslings at edge of reeds			Nikki Best	1
5214	7666	Botswana Master File NERCSv8	870	R102-870	Alopochen aegyptiaca		Anatidae	R102		29	8	2000	1923B2	-19.125	23.875	2		Botswana	Khwai River, 1923B2	C.A. Brewster					8	Seasonal River in Delta, rural		Young about 5 days old with pair adults; egg laying presumably late July			Nikki Best	1
5215	7668	Botswana Master File NERCSv8	871	R102-871	Alopochen aegyptiaca		Anatidae	R102		9	10	2000	2425D2	-24.627	25.961	2		Botswana	Phakalane, 2425D2	Steph Tyler					6	Sewage lagoons, rural		Pair of geese with 6 about 1/3 grown fluffy goslings			Nikki Best	1
5216	7669	Botswana Master File NERCSv8	872	R102-872	Alopochen aegyptiaca		Anatidae	R102		31	10	2000	2425D	-24.75	25.75	2		Botswana	Mogobane Dam, 2425D	Steph Tyler					5	Open water of dam, rural		Pair with 5 goslings about 1/3 or less grown			Nikki Best	1
5217	7671	Botswana Master File NERCSv8	873	R102-873	Alopochen aegyptiaca		Anatidae	R102		12	11	2000	2425A3	-24.375	25.125	2		Botswana	Thagale Dam, 2425A3	Steph Tyler					4	Reservoir, rural		Time 09:00; Pair and 4 about 1/4 grown goslings			Nikki Best	1
5218	7682	Botswana Master File NERCSv8	874	R102-874	Alopochen aegyptiaca		Anatidae	R102		1	2	2001	2425C4	-24.875	25.375	2		Botswana	Bathoen Dam	Steph Tyler					5	Dam surrounded by gum trees, rural		Time 09:40; Pair with 5 half grown goslings on shore of dam			Nikki Best	1
5219	7683	Botswana Master File NERCSv8	875	R102-875	Alopochen aegyptiaca		Anatidae	R102		4	2	2001	2426A3	-24.375	26.125	2		Botswana	Thagale Dam, 2426A3	Steph Tyler					4	Medium-sized dam, rural		Time 09:30; Pair with 4 half grown goslings at edge of dam			Nikki Best	1
5220	7684	Botswana Master File NERCSv8	876	R102-876	Alopochen aegyptiaca		Anatidae	R102		19	2	2001						Botswana	Leponeng Dam on Molopo	Steph Tyler					3	Reservoir, rural		Adults with 3 1/3 grown goslings			Nikki Best	1
5221	7685	Botswana Master File NERCSv8	877	R102-877	Alopochen aegyptiaca		Anatidae	R102		19	2	2001						Botswana	Leporung on Molopo River	Steph Tyler					5	Reservoir, rural		Adults with 5 1/2 grown goslings			Nikki Best	1
5222	24594	Botswana Master File NERCSv8	878	R103-878	Tadorna cana		Anatidae	R103		4	9	1982	2525A	-25.25	25.25	2		Botswana	Masotswana, 2525A	N D Hunter					8	rural		Nest site not known			Nikki Best	1
5223	24605	Botswana Master File NERCSv8	879	R103-879	Tadorna cana		Anatidae	R103		11	9	1983	2525A	-25.25	25.25	2		Botswana	Masotswana, 2525A	N D Hunter					5	rural		Nest site not known, small goslings			Nikki Best	1
5224	24606	Botswana Master File NERCSv8	879	R103-879	Tadorna cana		Anatidae	R103		18	9	1983	2525A	-25.25	25.25	2		Botswana	Masotswana, 2525A	N D Hunter					5	rural	1	Nest site not known, small goslings			Nikki Best	1
5225	24682	Botswana Master File NERCSv8	880	R103-880	Tadorna cana		Anatidae	R103		9	8	1986	2425D	-24.6318	25.9289	2		Botswana	Tsholofelo, 2425D	N J Skinner					2	Sewage ponds, rural		Nest site not known, Ducklings seem to dive under several time. Black cap and hind neck. Black triangles on wing; young about 1/2 the size of nearby dabchick. Time 15h.			Nikki Best	1
5226	24683	Botswana Master File NERCSv8	880	R103-880	Tadorna cana		Anatidae	R103		16	8	1986	2425D	-24.6318	25.9289	2		Botswana	Tsholofelo, 2425D	N J Skinner					2	Sewage ponds, rural	1	Nest site not known, Time pm.			Nikki Best	1
5227	24684	Botswana Master File NERCSv8	880	R103-880	Tadorna cana		Anatidae	R103		24	8	1986	2425D	-24.6318	25.9289	2		Botswana	Tsholofelo, 2425D	N J Skinner					2	Sewage ponds, rural	1	Nest site not known, young larger than dabchicks, Time pm.			Nikki Best	1
5228	24685	Botswana Master File NERCSv8	880	R103-880	Tadorna cana		Anatidae	R103		31	8	1986	2425D	-24.6318	25.9289	2		Botswana	Tsholofelo, 2425D	N J Skinner					2	Sewage ponds, rural	1	Nest site not known, size of coot, backs now brown, Time 15h.			Nikki Best	1
5229	24693	Botswana Master File NERCSv8	880	R103-880	Tadorna cana		Anatidae	R103		6	9	1986	2425D	-24.6318	25.9289	2		Botswana	Tsholofelo, 2425D	N J Skinner					2	Sewage ponds, rural	1	Nest site not known, Grey heads, borwn backs, Time 15h.			Nikki Best	1
5230	24694	Botswana Master File NERCSv8	880	R103-880	Tadorna cana		Anatidae	R103		13	9	1986	2425D	-24.6318	25.9289	2		Botswana	Tsholofelo, 2425D	N J Skinner					1	Sewage ponds, rural	1	Nest site not known,at least 1 juvenile still present, Time 15h.			Nikki Best	1
5231	24695	Botswana Master File NERCSv8	880	R103-880	Tadorna cana		Anatidae	R103		21	9	1986	2425D	-24.6318	25.9289	2		Botswana	Tsholofelo, 2425D	N J Skinner					2	Sewage ponds, rural	1	Nest site not known,juveniles present, Time 09h.			Nikki Best	1
5232	24696	Botswana Master File NERCSv8	880	R103-880	Tadorna cana		Anatidae	R103		28	9	1986	2425D	-24.6318	25.9289	2		Botswana	Tsholofelo, 2425D	N J Skinner					2	Sewage ponds, rural	1	Nest site not known, juveniles about to fly, male plumage			Nikki Best	1
5233	24830	Botswana Master File NERCSv8	881	R103-881	Tadorna cana		Anatidae	R103		28	8	1988	2425D	-24.6318	25.9289	2		Botswana	Tsholofelo, 2425D	Janet Barnes					10	Sewage ponds		Nest site not known; Pair with at least 10 nearby full grown ducklings, adult plumage except heads			Nikki Best	1
5234	24987	Botswana Master File NERCSv8	882	R103-882	Tadorna cana		Anatidae	R103		2	9	1989	2425D	-24.6318	25.9289	2		Botswana	Tsholofelo S. P., 2425D	D. R. Bishop					3			1 female and 3 large young			Nikki Best	1
5235	25167	Botswana Master File NERCSv8	883	R103-883	Tadorna cana		Anatidae	R103		27	10	1991		-24.9501	25.3398	3	Bathoen Reservoir coordinates, edge of Kanye; could be up to 10km error	Botswana	Kanye	Torben Larsen					2	dam		pair and 2 approx. 10 day old ducklings			Nikki Best	1
5236	25211	Botswana Master File NERCSv8	884	R103-884	Tadorna cana		Anatidae	R103		11	11	1992	2425D	-24.627	25.961	2		Botswana	Phakalane S. P., 2425D	M & D Herremans					6	Suburban		young 4-6 weeks old			Nikki Best	1
5237	25214	Botswana Master File NERCSv8	885	R103-885	Tadorna cana		Anatidae	R103				1993	2424D	-24.75	24.75	2		Botswana		Mike Soroczynski		1	1	6		Reticulation dam on mine, rural, 1170 m Altitude		Nest made at edge of dam in an erosion gully over which lay a loose flap of black vinyl used for the dam lining about 1m into the gully, nest lined with feathers, 6 eggs, day after find, eggs predated - many baboons in area, also possible human predation.			Nikki Best	1
5238	25215	Botswana Master File NERCSv8	886	R103-886	Tadorna cana		Anatidae	R103		4	9	1994	2425D	-24.75	25.75	2		Botswana	Maru a Pula SP, 2425D	D. R. Bishop					12			One male and 12 full grown ducklings			Nikki Best	1
5239	25216	Botswana Master File NERCSv8	887	R103-887	Tadorna cana		Anatidae	R103		23	10	1994	2425D	-24.627	25.961	2		Botswana	Phakalane S. P., 2425D	D. R. Bishop					3			Pair and 3 small young			Nikki Best	1
5240	25217	Botswana Master File NERCSv8	888	R103-888	Tadorna cana		Anatidae	R103			11	1994	2424D	-24.75	24.75	2		Botswana		Mike Soroczynski					6	Sewage ponds, rural, 1170 m Altitude		Pair on ponds swimming with 6 very young ducklings. Young are able to dive, submerged for almost 1 minute.			Nikki Best	1
5241	25222	Botswana Master File NERCSv8	889	R103-889	Tadorna cana		Anatidae	R103		17	9	1996	2425B	-24.25	25.75	2		Botswana	Bokaa Dam, 2425B	Steph Tyler					7	Reservoir, rural		7 about 1 week old ducklings with adults			Nikki Best	1
5242	25223	Botswana Master File NERCSv8	890	R103-890	Tadorna cana		Anatidae	R103		26	10	1996	2425D	-24.627	25.961	2		Botswana	Phakalane, 2425D	Steph Tyler					1	Sewage lagoon, rural		One tiny recently hatched duckling with adult near small island in 2nd lagoon.			Nikki Best	1
5243	25224	Botswana Master File NERCSv8	891	R103-891	Tadorna cana		Anatidae	R103		4	9	1997	2425D	-24.627	25.961	2		Botswana	Phakalane, 2425D	Steph Tyler					9	Sewage lagoon, rural		Pair with 9 recently hatched goslings			Nikki Best	1
5244	25225	Botswana Master File NERCSv8	891	R103-891	Tadorna cana		Anatidae	R103		14	9	1997	2425D	-24.627	25.961	2		Botswana	Phakalane, 2425D	Steph Tyler						Sewage lagoon, rural	1	No sign of goslings but adults very anxious and noisy			Nikki Best	1
5245	25226	Botswana Master File NERCSv8	891	R103-891	Tadorna cana		Anatidae	R103		24	9	1997	2425D	-24.627	25.961	2		Botswana	Phakalane, 2425D	Steph Tyler					6	Sewage lagoon, rural	1	6-7 ducklings			Nikki Best	1
5246	25229	Botswana Master File NERCSv8	891	R103-891	Tadorna cana		Anatidae	R103		4	10	1997	2425D	-24.627	25.961	2		Botswana	Phakalane, 2425D	Steph Tyler					?	Sewage lagoon, rural	1	not seen			Nikki Best	1
5247	25230	Botswana Master File NERCSv8	891	R103-891	Tadorna cana		Anatidae	R103		27	10	1997	2425D	-24.627	25.961	2		Botswana	Phakalane, 2425D	Steph Tyler					6	Sewage lagoon, rural	1	6 well grown ducklings, Time 12:30			Nikki Best	1
5248	25231	Botswana Master File NERCSv8	891	R103-891	Tadorna cana		Anatidae	R103		30	10	1997	2425D	-24.627	25.961	2		Botswana	Phakalane, 2425D	Steph Tyler					7	Sewage lagoon, rural	1	definitely 7 young			Nikki Best	1
5249	25235	Botswana Master File NERCSv8	892	R103-892	Tadorna cana		Anatidae	R103		22	10	1999	2425D2	-24.627	25.961	2		Botswana	Phakalane, 2425D2	Steph Tyler					6	Sewage lagoons, rural		Almost fully grown brood of 6 with adults			Nikki Best	1
5250	16974	Botswana Master File NERCSv8	893	R104-893	Anas undulata		Anatidae	R104		14	3	1976	2425D	-24.75	25.75	2		Botswana	Gaborone, 2425D	John Beesley					5	Dam		Pair with small young			Nikki Best	1
5251	17105	Botswana Master File NERCSv8	894	R104-894	Anas undulata		Anatidae	R104		12	6	1982	2525B	-25.25	25.75	2		Botswana		R I Teuter					7	Vlei by roadside, rural		Time am; Nest not known, young about 2 weeks old			Nikki Best	1
5252	17361	Botswana Master File NERCSv8	895	R104-895	Anas undulata		Anatidae	R104		8	5	1986	2425D3	-24.875	25.625	2		Botswana	Mogobane Dam, 2425D3	Janet Barnes					5	Artificial lake, rural		1 parent swimming on dam with 5 very young ducklings			Nikki Best	1
5253	19588	Botswana Master File NERCSv8	896	R104-896	Anas undulata		Anatidae	R104		30	1	1993	2525A	-25.25	25.25	2		Botswana	Kgoro Pan	D. R. Bishop					1	Temporarily flooded pan, rural		Time 10 AM; 1 adult with 1 tuny duckling			Nikki Best	1
5254	19590	Botswana Master File NERCSv8	897	R104-897	Anas undulata		Anatidae	R104		20	5	1993	2425D	-24.75	25.75	2		Botswana	Mogobane Dam, 2425D	M & D Herremans					4	rural		Female with 4 chicks of about 5 weeks old			Nikki Best	1
5255	19617	Botswana Master File NERCSv8	898	R104-898	Anas undulata		Anatidae	R104		3	4	1994	2525A	-25.25	25.25	2		Botswana	Kgoro Pan, 2525A	M & D Herremans					8	rural		1 adult and 8 chicks about 2 weeks old			Nikki Best	1
5256	19618	Botswana Master File NERCSv8	899a	R104-899	Anas undulata		Anatidae	R104		10	4	1994	2525A	-25.25	25.25	2		Botswana	Kgoro Pan, 2525A	D. R. Bishop					1			female and 1 small duckling			Nikki Best	1
5257	19619	Botswana Master File NERCSv8	899b	R104-899	Anas undulata		Anatidae	R104		10	4	1994	2525A	-25.25	25.25	2		Botswana	Kgoro Pan, 2525A	D. R. Bishop					4		1	female and 4 small ducklings			Nikki Best	1
5258	19661	Botswana Master File NERCSv8	900	R104-900	Anas undulata		Anatidae	R104		26	10	1997	2425C4	-24.875	25.375	2		Botswana	Bathoen Dam, Kanye, 2425C	Steph Tyler					7	Open dam, rural, 1240 m Altitude		Time 13:00; Adult with seven ducklings about 1-2 weeks			Nikki Best	1
5259	19679	Botswana Master File NERCSv8	901	R104-901	Anas undulata		Anatidae	R104		18	6	1998	2425D	-24.75	25.75	2		Botswana	Mogobane Dam, 2425D	Steph Tyler					3	Reservoir, rural		3 young 3/4 grown with adult female			Nikki Best	1
5260	16889	Botswana Master File NERCSv8	902	R105-902	Anas sparsa		Anatidae	R105		28	7	1996	2127A	-21.367	27.4283	3		Botswana	Shashe Dam, 2127A	Pat Nurse					2	Shashe dam, 1000 m Altitude		2 adults and 2 small ducklings swam past Shashe sailing club at lunch time			Nikki Best	1
5261	16890	Botswana Master File NERCSv8	903	R105-903	Anas sparsa		Anatidae	R105		18	8	1996	2426D	-24.75	26.75	2		Botswana	Marico River, 2426D	S J Tyler					5	Stagnant river lined with trees, rural, 850 m Altitude		3 adults with 5 very small (less than a week old) ducklings			Nikki Best	1
5262	16893	Botswana Master File NERCSv8	904	R105-904	Anas sparsa		Anatidae	R105		13	7	1997	2127A	-21.367	27.4283	3		Botswana	Shashe Dam, 2127A	Ray & Val Lovett					7	Rural, 1000 m Altitude					Nikki Best	1
5263	16898	Botswana Master File NERCSv8	905	R105-905	Anas sparsa		Anatidae	R105		20	9	1998	2127A	-21.367	27.4283	3		Botswana	Shashe Dam, 2127A	C.A. Brewster					3	Large dam, rural, about 980 m Altitude		Time 08:00; young about 6 weeks old with pair adults; egg laying probably July			Nikki Best	1
5264	16899	Botswana Master File NERCSv8	906	R105-906	Anas sparsa		Anatidae	R105		9	10	1999	2127A4	-21.367	27.4283	3		Botswana	Shashe dam, 2127A4	Francistown group					1	Shashe dam, 1000 m Altitude		young less than 1 week; 2 adult with 1 young swimming on dam			Nikki Best	1
5265	16900	Botswana Master File NERCSv8	906	R105-906	Anas sparsa		Anatidae	R105		17	10	1999	2127A5	-21.367	27.4283	3		Botswana	Shashe dam, 2127A5	Francistown group					1	Shashe dam, 1000 m Altitude	1	young approx. 2 weeks; 2 adults with 1 young swimming on dam			Nikki Best	1
5266	7881	Botswana Master File NERCSv8	907	R106-907	Anas capensis		Anatidae	R106		20	8	1967	2425D	-24.75	25.75	2		Botswana	Gaborone	W R Tarboton					5	Rural, Setting ponds at sewage farm		young about 1 week, nest not found, eggs laid July			Nikki Best	1
5267	7882	Botswana Master File NERCSv8	908	R106-908	Anas capensis		Anatidae	R106		20	8	1967	2425D	-24.75	25.75	2		Botswana	Gaborone, Sewerage works	W R Tarboton					4	Artificial sguare ponds (sewage) in dry thorn veld, rural		Nest not found; young just hatched; eggs laid july			Nikki Best	1
5268	7936	Botswana Master File NERCSv8	909	R106-909	Anas capensis		Anatidae	R106		21	8	1973	2425D	-24.75	25.75	2		Botswana	Gaborone, 2425D	John Beesley					8	S P		Pair with very small ducklings			Nikki Best	1
5269	7937	Botswana Master File NERCSv8	909	R106-909	Anas capensis		Anatidae	R106		15	9	1973	2425D	-24.75	25.75	2		Botswana	Gaborone, 2425D	John Beesley					6	S P	1				Nikki Best	1
5270	7941	Botswana Master File NERCSv8	910	R106-910	Anas capensis		Anatidae	R106		14	6	1975	2425D	-24.75	25.75	2		Botswana	Notwane, 2425D	John Beesley					9	S P		Pair and very small young			Nikki Best	1
5271	7942	Botswana Master File NERCSv8	910	R106-910	Anas capensis		Anatidae	R106		28	6	1975	2425D	-24.75	25.75	2		Botswana	Notwane, 2425D	John Beesley					9	S P	1				Nikki Best	1
5272	7947	Botswana Master File NERCSv8	910	R106-910	Anas capensis		Anatidae	R106		11	7	1975	2425D	-24.75	25.75	2		Botswana	Notwane, 2425D	John Beesley					9	S P	1				Nikki Best	1
5273	7949	Botswana Master File NERCSv8	910	R106-910	Anas capensis		Anatidae	R106		20	8	1975	2425D	-24.75	25.75	2		Botswana	Notwane, 2425D	John Beesley					9	S P	1				Nikki Best	1
5274	7951	Botswana Master File NERCSv8	911	R106-911	Anas capensis		Anatidae	R106		28	5	1976	2026	-20.8406	25.9941	3		Botswana	Sua, 2026	John Beesley						Pan		Pair with 1/2 grown young			Nikki Best	1
5275	7959	Botswana Master File NERCSv8	912	R106-912	Anas capensis		Anatidae	R106		25	6	1976	2425D	-24.75	25.75	2		Botswana	Gaborone, 2425D	John Beesley					4	Dam		Pair with small young			Nikki Best	1
5275	11090	Master file_Harrismith cards 20-05-13	156c		Anas erythrorhyncha		Anatidae	108		25	2	1996						South Africa	Summerfield (Albertville)						11	Small dam		11 very small young (1 weeks) with pair. BFD3226CA			Samantha Harebottle
5276	7972	Botswana Master File NERCSv8	913	R106-913	Anas capensis		Anatidae	R106		10	9	1977	2425D	-24.75	25.75	2		Botswana	Gaborone, 2425D	John Beesley					10	New Sewage pond		Adult with young			Nikki Best	1
5276	19644	Master file_Harrismith cards 20-05-13	75d		Anas undulata		Anatidae	104		25	2	1996						South Africa	Summerfield (Albertville)						5	sm. Dam		Adult swam with 5 young (2-3 weeks old) hid in sedges. BFD3226CA			Samantha Harebottle
5277	8129	Botswana Master File NERCSv8	914	R106-914	Anas capensis		Anatidae	R106		17	5	1981	2424D	-24.75	24.75	2		Botswana	Jwaneng, 2424D	E H Penry					7	Sewage ponds, surburban		Nest site not known. 2 adults and 7 fluffy chicks less than 1 week old. The growing ducklings were observed again on 24th (7 still present) but not subsequently. Considering that these ponds were only commisioned at the end of 1980 (December) this is a remarkable example of opportunism.			Nikki Best	1
5277	24551	Master file_Harrismith cards 20-05-13	83g		Tadoma cana		Anatidae	103		7	5	1991						South Africa	Sunneyside						2			Adults and 2 young 2 weeks old. IDA3127BC			Samantha Harebottle
5278	8137	Botswana Master File NERCSv8	915	R106-915	Anas capensis		Anatidae	R106		14	2	1982	2424D	-24.75	24.75	2		Botswana	Jwaneng, 2424D	E H Penry					2	Sewage Pond, suburban		Nest site not known, Adults with 2 chicks about 6 weeks old. Seen again on 21st (almost 6/5ths old).			Nikki Best	1
5279	8138	Botswana Master File NERCSv8	916	R106-916	Anas capensis		Anatidae	R106		21	2	1982	2424D	-24.75	24.75	2		Botswana	Jwaneng, 2424D	E H Penry					7	New artificial dam on golf course, suburban		Nest site not known. 2 adults with 7 chicks about 6 weeks old (in addition to adults with 10 chicks). Seen again as 1/2 grown chicks on 14 March but only 6.			Nikki Best	1
5280	8139	Botswana Master File NERCSv8	917	R106-917	Anas capensis		Anatidae	R106		21	2	1982	2424D	-24.75	24.75	2		Botswana	Jwaneng, 2424D	E H Penry					10	Artificial dam with island on Golf Course, suburban		Nest site not known, 2 adults with 10 chicks about 4 weeks old			Nikki Best	1
5281	8144	Botswana Master File NERCSv8	918	R106-918	Anas capensis		Anatidae	R106		6	3	1982	2424D	-24.75	24.75	2		Botswana	Jwaneng, 2424D	E H Penry					6	Sewage Pond, suburban		Nest site not known. Adults with 6 chicks about 1-2 weeks old, 5 about 1/2 grown on 14 March			Nikki Best	1
5282	8145	Botswana Master File NERCSv8	919	R106-919	Anas capensis		Anatidae	R106		21	3	1982	2424D	-24.75	24.75	2		Botswana	Jwaneng, 2424D	E H Penry					2	Sewage Pond, suburban		2 dead chicks about 2 weeks old on back of sewage pond. Not eaten - cause of death unknown but I suspect Grey Headed Gulls.			Nikki Best	1
5283	8149	Botswana Master File NERCSv8	920	R106-920	Anas capensis		Anatidae	R106		26	6	1982	2424D	-24.75	24.75	2		Botswana	Jwaneng, 2424D	E H Penry					5	Dam on golf course with island, suburban		Nest not known. Adults with 5 1 week old chicks. Probably were the 6 seen on 4 July, 3 on 17 July and 4 on 25 July		Unsure if I should make other 'sightings' resights?	Nikki Best	1
5284	8151	Botswana Master File NERCSv8	921	R106-921	Anas capensis		Anatidae	R106		4	7	1982	2424D	-24.75	24.75	2		Botswana	Jwaneng, 2424D	E H Penry					13	Dam on golf course, suburban		Nest not known, Of 13 chicks and adults 7 weeks old, seen again as 7 on 17 July and 25 July progressively larger; P.S. the golf course dam and the sewage pond are only about 200 yards or so apart and there may have been movement of larger chicks to and from one or the other. On the whole the broods of Cape Teal are probably underestimated in the 8 cards submitted.			Nikki Best	1
5285	8270	Botswana Master File NERCSv8	922	R106-922	Anas capensis		Anatidae	R106		28	7	1984	2425C4	-24.875	25.375	2		Botswana	Moshupa, 2425C4	M E Bird					7	Dam, rural, 1000 m Altitude		No nest found, 2 adults with 7 young ducklings			Nikki Best	1
5286	8274	Botswana Master File NERCSv8	922	R106-922	Anas capensis		Anatidae	R106		8	8	1984	2425C4	-24.875	25.375	2		Botswana	Moshupa, 2425C4	M E Bird					7	Dam, rural, 1000 m Altitude	1	No nest found, 1 adults with 7 young			Nikki Best	1
5287	8292	Botswana Master File NERCSv8	923	R106-923	Anas capensis		Anatidae	R106		17	1	1985	2525B	-25.25	25.75	2		Botswana	Lobatse SP, 2525B	N D Hunter					8	rural		Nest not known, 8 ducklings			Nikki Best	1
5288	8297	Botswana Master File NERCSv8	924	R106-924	Anas capensis		Anatidae	R106		4	2	1985	2026A	-20.2258	26.265	2	Nata bird sanctuar coordinates	Botswana	Nata Delta, 2026A	W R Tarboton, D.G. Allan et al					5	Pans/grassland, rural		Pair and 5 young swimming in hallow water, young 1/3 grown			Nikki Best	1
5289	8445	Botswana Master File NERCSv8	925	R106-925	Anas capensis		Anatidae	R106		20	9	1986	2425D	-24.6318	25.9289	2		Botswana	Tsholofelo S. P., 2425D	N J Skinner					6	Sewage ponds		Time 1600; Nest not known, young about 7 days old			Nikki Best	1
5290	8550	Botswana Master File NERCSv8	926	R106-926	Anas capensis		Anatidae	R106		22	8	1987	2425D2	-24.6318	25.9289	2		Botswana	Tsholofelo, Gaborone, 2425D2	Janet Barnes					7	Sewage ponds, rural		Time pm; A pair of Cape Teal on one of the Tsholofelo sewage ponds with 7 ducklings. Ducklings realitively small ?? About 2-3 weeks old			Nikki Best	1
5291	8804	Botswana Master File NERCSv8	927	R106-927	Anas capensis		Anatidae	R106		31	1	1988	2424D	-24.75	24.75	2		Botswana	Jwaneng, 2424D	Mike Soroczynski					6	Golf club pond, rural, 1172 m Altitide		young acc. Adults			Nikki Best	1
5292	8832	Botswana Master File NERCSv8	928	R106-928	Anas capensis		Anatidae	R106		5	5	1988	2425D2	-24.6318	25.9289	2		Botswana	Tsholofelo sewage ponds - one nearest town - Gaborone, 2425D2	Janet Barnes et al					8	sewage pond, rural		The 8 ducklings very young and fluffy, probably only few 2-3 days old, swimming			Nikki Best	1
5293	8855	Botswana Master File NERCSv8	929	R106-929	Anas capensis		Anatidae	R106		28	8	1988	2425D	-24.6318	25.9289	2		Botswana	Tsholofelo, 2425D	Janet Barnes					6	Sewage ponds		very young downy ducklings with adult pair			Nikki Best	1
5294	9028	Botswana Master File NERCSv8	930	R106-930	Anas capensis		Anatidae	R106			6	1989	2424D	-24.75	24.75	2		Botswana	Jwaneng, 2424D	Mike Soroczynski					7			Nest not known, very young ducklings with 2 adults			Nikki Best	1
5295	9033	Botswana Master File NERCSv8	930	R106-930	Anas capensis		Anatidae	R106			7	1989	2424D	-24.75	24.75	2		Botswana	Jwaneng, 2424D	Mike Soroczynski					7		1	Nest not known, very young ducklings with 2 adults			Nikki Best	1
5296	9042	Botswana Master File NERCSv8	930	R106-930	Anas capensis		Anatidae	R106			8	1989	2424D	-24.75	24.75	2		Botswana	Jwaneng, 2424D	Mike Soroczynski					6		1	? Same group.			Nikki Best	1
5297	9053	Botswana Master File NERCSv8	931	R106-931	Anas capensis		Anatidae	R106		2	9	1989	2425D	-24.6318	25.9289	2		Botswana	Tsholofelo S. P., 2425D	D. R. Bishop					7			Ducklings with adult female			Nikki Best	1
5298	9054	Botswana Master File NERCSv8	931	R106-931	Anas capensis		Anatidae	R106		7	9	1989	2425D	-24.6318	25.9289	2		Botswana	Tsholofelo S. P., 2425D	D. R. Bishop					6		1	Ducklings with adult female			Nikki Best	1
5299	9163	Botswana Master File NERCSv8	932	R106-932	Anas capensis		Anatidae	R106		14	6	1990	2026A1	-20.125	26.125	2		Botswana	N end Sowa Pan, NW of BP350, 2026A1	P J Mundy & W D Borello					3	Dry salt pan/open grassland, rural, 908 m Altitude		Nest: Borrowpit 600m x 4 m wide, quite deep, (sponges growing around the edge), full of salt water; 2 adults accompanying chicks, 1/2 grown feathered. On our approach the birds dived, but did not fly. Third adult present (not with the above 5), in moult, couldn't fly			Nikki Best	1
5300	9170	Botswana Master File NERCSv8	933	R106-933	Anas capensis		Anatidae	R106			8	1990	2424D	-24.75	24.75	2		Botswana	Jwaneng, 2424D	Mike Soroczynski					6	golf club dam		Nest not known, Pair swimming with 6 very young ducklings			Nikki Best	1
5301	9171	Botswana Master File NERCSv8	934	R106-934	Anas capensis		Anatidae	R106		26	8	1990	2425D	-24.6318	25.9289	2		Botswana	Tsholofelo S. P., 2425D	D. R. Bishop					6			Female and 6 young			Nikki Best	1
5302	9192	Botswana Master File NERCSv8	935a	R106-935a	Anas capensis		Anatidae	R106		11	11	1990	2424D	-24.75	24.75	2		Botswana	Jwaneng, 2424D	Mike Soroczynski					11			very young			Nikki Best	1
5303	9193	Botswana Master File NERCSv8	935b	R106-935b	Anas capensis		Anatidae	R106		11	11	1990	2424D	-24.75	24.75	2		Botswana	Jwaneng, 2424D	Mike Soroczynski					9			slightly older than group above (935A)			Nikki Best	1
5304	9247	Botswana Master File NERCSv8	936	R106-936	Anas capensis		Anatidae	R106		4	7	1991	2026C	-20.75	26.25	2		Botswana	Soda Ash ponds, 2026C	M Herremans					6	Channel in bare salt pan, rural		2 adults with 6 ducklings not yet about to fly but prossibly 4 weeks old			Nikki Best	1
5305	9248	Botswana Master File NERCSv8	937	R106-937	Anas capensis		Anatidae	R106		20	7	1991	2425D	-24.627	25.961	2		Botswana	Phakalane, 2425D	M Herremans					3	sewage pond, rural		2 adults and 3 ducklings about 5 days old			Nikki Best	1
5306	9249	Botswana Master File NERCSv8	938	R106-938	Anas capensis		Anatidae	R106		21	7	1991	2425B	-24.25	25.75	2		Botswana	Bokaa Dam, 2425B	M Herremans					7	Dam, rural		Pair with 7 ducklings about 5 days old			Nikki Best	1
5307	9256	Botswana Master File NERCSv8	939a	R106-939a	Anas capensis		Anatidae	R106		9	8	1991	2424D	-24.75	24.75	2		Botswana		Mike Soroczynski					8	Golf dam, rural, 1170 m Altitude		ducklings seen with parents			Nikki Best	1
5308	9242	Botswana Master File NERCSv8	939b	R106-939b	Anas capensis		Anatidae	R106		7	5	1991	2424D	-24.75	24.75	2		Botswana		Mike Soroczynski					7	Golf dam, rural, 1170 m Altitude		Newly hatched ducklings with adult pair			Nikki Best	1
5309	9243	Botswana Master File NERCSv8	939b	R106-939b	Anas capensis		Anatidae	R106		9	5	1991	2424D	-24.75	24.75	2		Botswana		Mike Soroczynski					7	Golf dam, rural, 1170 m Altitude	1	Newly hatched ducklings with adult pair			Nikki Best	1
5310	9259	Botswana Master File NERCSv8	940	R106-940a	Anas capensis		Anatidae	R106		15	9	1991	2424D	-24.75	24.75	2		Botswana		Mike Soroczynski					9	sewage pond, rural		very young chicks			Nikki Best	1
5311	9260	Botswana Master File NERCSv8	940	R106-940b	Anas capensis		Anatidae	R106		9	9	1991	2424D	-24.75	24.75	2		Botswana		Mike Soroczynski					13	sewage pond, rural	1	2 adults seen with 13 very young ducklings swimming			Nikki Best	1
5312	9271	Botswana Master File NERCSv8	941	R106-941	Anas capensis		Anatidae	R106		23	11	1991	2424D	-24.75	24.75	2		Botswana		Mike Soroczynski					7	Golf club dam, rural, 1170 m Altitude		2 adults with 7 very young ducklings swimming on dam			Nikki Best	1
5313	9319	Botswana Master File NERCSv8	942	R106-942	Anas capensis		Anatidae	R106		12	4	1993	2424D	-24.75	24.75	2		Botswana		Mike Soroczynski					6	Golf club dam, rural		6 ducklings accompanying adults			Nikki Best	1
5314	9320	Botswana Master File NERCSv8	943	R106-943	Anas capensis		Anatidae	R106		1	6	1993	2424D	-24.75	24.75	2		Botswana	Jwaneng	Mike Soroczynski					9	Sewage ponds, rural		Time 5pm; 9 very young ducklings swimming with 2 adults			Nikki Best	1
5315	9324	Botswana Master File NERCSv8	944	R106-944	Anas capensis		Anatidae	R106		6	8	1993	2425C	-24.75	25.25	2		Botswana	Moshya Dam, 2425C	M & D Herremans					7	suburban		7 chicks about 10 days old with 2 adults			Nikki Best	1
5316	9338	Botswana Master File NERCSv8	945	R106-945	Anas capensis		Anatidae	R106		16	1	1995	2424D	-24.75	24.75	2		Botswana	Jwaneng	Mike Soroczynski		1	1	7		Rural, 1170 m Altitude		Nest feather lined depression hidden in a clump of grass by a waterway at the mine sewage ponds; 7 eggs plain light brown			Nikki Best	1
5317	9339	Botswana Master File NERCSv8	946	R106-946	Anas capensis		Anatidae	R106		12	2	1995	2424D	-24.75	24.75	2		Botswana		Mike Soroczynski					3	Golf club dam, rural, 1170 m Altitude		3 very young chicks swimming with adults			Nikki Best	1
5318	9340	Botswana Master File NERCSv8	947	R106-947	Anas capensis		Anatidae	R106		18	7	1995	2424D	-24.75	24.75	2		Botswana		Mike Soroczynski					11	Golf club dam, rural		very young ducklings with 2 adults			Nikki Best	1
5319	9353	Botswana Master File NERCSv8	948	R106-948	Anas capensis		Anatidae	R106		2	8	1996	2124B	-21.25	24.75	2		Botswana	Boreti R. NW of Mopipi 2124B	S J Tyler					5	Large pool on Boreti River, rural, 1000 m Altitude		5 c. 1 week old ducklings			Nikki Best	1
5320	9354	Botswana Master File NERCSv8	949	R106-949	Anas capensis		Anatidae	R106		27	8	1996	2026A	-20.2258	26.265	2	Nata bird sanctuar coordinates	Botswana	Nata Delta, 2026A	C.A. Brewster					7	Delta of Nata River, rural, about 950 m Altitude		young about 5 days old with pair adults swimming on river; egg laying presumably late July			Nikki Best	1
5321	9360	Botswana Master File NERCSv8	951	R106-951a	Anas capensis		Anatidae	R106		27	7	1997	2127D	-21.981	27.8435	3		Botswana	Selebi-Phikwe, 2127D	C.A. Brewster					6	Sewage ponds, urban, about 850 m Altitude		Time 0900; young 7-10 days old with pair adults; egg laying presumably June			Nikki Best	1
5322	9361	Botswana Master File NERCSv8	951	R106-951b	Anas capensis		Anatidae	R106		27	7	1997	2127D	-21.981	27.8435	3		Botswana	Selebi-Phikwe, 2127D	C.A. Brewster					5	Sewage ponds, urban, about 850 m Altitude	1	Time 0900; another pair of adults present with 5 tiny young (7-10 days old approx.); egg laying presumably June			Nikki Best	1
5323	9362	Botswana Master File NERCSv8	952	R106-952	Anas capensis		Anatidae	R106		29	7	1997	2425D	-24.75	25.75	2		Botswana	Mara u pula SP Gaborone, 2425D	S J Tyler					6	Sewage Pond, suburban		young about 1 week old			Nikki Best	1
5324	9369	Botswana Master File NERCSv8	952	R106-952	Anas capensis		Anatidae	R106		14	8	1997	2425D	-24.75	25.75	2		Botswana	Maru a Pula SP Gaborone, 2425D	S J Tyler					6	Sewage Pond, suburban	1	half grown young			Nikki Best	1
5325	9370	Botswana Master File NERCSv8	953	R106-953	Anas capensis		Anatidae	R106		20	8	1997	2026A	-20.2258	26.265	2	Nata bird sanctuar coordinates	Botswana	Nata Delta, 2026A	C.A. Brewster					6	Salt Pan (with water), rural, about 900 m Altitude		Time 1830; young with pair adults. Downy young about 1 week old;egg laying presumably July			Nikki Best	1
5326	9371	Botswana Master File NERCSv8	954	R106-954	Anas capensis		Anatidae	R106		26	8	1997	2026A	-20.2258	26.265	2	Nata bird sanctuar coordinates	Botswana	Nata Delta, 2026A	Steph Tyler					9	delta, rural		Pair and 9 tiny young ducklings (less than 1 week old)			Nikki Best	1
5327	9375	Botswana Master File NERCSv8	955	R106-955	Anas capensis		Anatidae	R106		8	10	1997	2425D	-24.75	25.75	2		Botswana	Mara u Pula SP Gaborone, 2425D	Steph Tyler					6	Sewage lagoons, suburban		Pair with 6 ducklings about 1/2 grown			Nikki Best	1
5328	9376	Botswana Master File NERCSv8	956	R106-956	Anas capensis		Anatidae	R106		8	10	1997	2425D	-24.75	25.75	2		Botswana	Mara u Pula Gaborone, 2425D	Steph Tyler					7	Sewage lagoons, suburban		Pair and 7 ducklings full grown but still 'guarded' by parents			Nikki Best	1
5329	9387	Botswana Master File NERCSv8	958	R106-958	Anas capensis		Anatidae	R106		11	7	1998	2127B	-21.25	27.75	2		Botswana	Francistown, 2127B	Pat Nurse					6	Sewage ponds, rural, 1000 m Altitude		2 adults and 6 very small ducklings swimming on pond during waterfowl count			Nikki Best	1
5330	9391	Botswana Master File NERCSv8	959	R106-959	Anas capensis		Anatidae	R106		11	10	1998	2127D	-21.8448	27.7346	3		Botswana	Letsibogo Dam, 2127D	C.A. Brewster					5	Large dam, rural, about 900 m Altitude		Time 0900; young about 2 weeks old with pair adults;egg laying probably late august			Nikki Best	1
5331	9393	Botswana Master File NERCSv8	960	R106-960a	Anas capensis		Anatidae	R106		14	7	1999	2128C	-21.981	27.8435	3		Botswana	Selebi-Phikwe, 2128C	C.A. Brewster					1	Sewage ponds, surburban, about 800 m Altitude		Time 1500; 1 young less than 10 days old with pair adults; egg laying presumably early June			Nikki Best	1
5332	9394	Botswana Master File NERCSv8	960	R106-960b	Anas capensis		Anatidae	R106		14	7	1999	2128C	-21.981	27.8435	3		Botswana	Selebi-Phikwe, 2128C	C.A. Brewster					1	Sewage ponds, surburban, about 800 m Altitude	1	Time 1500; Another pair adults with 1 young 3-4 weeks old also present (egg laying presumably May)			Nikki Best	1
5333	9397	Botswana Master File NERCSv8	961	R106-961	Anas capensis		Anatidae	R106		23	4	2000	2026A3	-20.2258	26.265	2	Nata bird sanctuar coordinates	Botswana	Nata Sanctuary, 2026A3	C.A. Brewster					4	Saline pan, rural, about 950 m Altitude		Time 1600; young about 2 weeks old with adult pair; Egg laying presumably March			Nikki Best	1
5334	9399	Botswana Master File NERCSv8	962	R106-962	Anas capensis		Anatidae	R106		21	8	2000	2125A1	-21.125	25.125	2		Botswana	Rysana Pan, 2125A1	C.A. Brewster					9	Saline pan, rural, about 950 m Altitude		Time 0930; young aged 7-10 days with adult; egg laying presumably July			Nikki Best	1
5335	9400	Botswana Master File NERCSv8	963	R106-963a	Anas capensis		Anatidae	R106		30	8	2000	2026A1	-20.2258	26.265	2	Nata bird sanctuar coordinates	Botswana	Nata Sanctuary, 2026A1	C.A. Brewster					9	Saline pan, rural, about 950 m Altitude		Time 1200; young less than 5 days old with adults; egg laying probably late July			Nikki Best	1
5336	9401	Botswana Master File NERCSv8	963	R106-963b	Anas capensis		Anatidae	R106		30	8	2000	2026A2	-20.2258	26.265	2	Nata bird sanctuar coordinates	Botswana	Nata Sanctuary, 2026A2	C.A. Brewster					4	Saline pan, rural, about 950 m Altitude	1	Time 1200; another adults and 4 ducklings aged about 1 week. Egg laying probably late July.			Nikki Best	1
5337	11289	Botswana Master File NERCSv8	964	R107-964	Anas hottentota		Anatidae	R107			7	1930						Botswana	Chobe River	Austin Roberts				1				1 female collected with oviduct egg, cream colored 42.5 x 31.7 mm; Annuals Trasv. Mus. XVI 1935			Nikki Best	1
5338	11313	Botswana Master File NERCSv8	965	R107-965	Anas hottentota		Anatidae	R107		18	8	1987	2127A	-21.367	27.4283	3		Botswana	Shashe Dam, 2127A	J D Hepburn		1	1	9				Nest well hidden in the root system of a reed bed. Deep cup well llined with feather "exactly as described by Roberts". Found by disturbance by canoest, otherwise impossible to find.			Nikki Best	1
5339	23273	Botswana Master File NERCSv8	966	R117-966	Oxyura maccoa		Anatidae	R117		27	11	1994	2424D	-24.75	24.75	2		Botswana		Mike Soroczynski					6	Golf club dam, rural, 1170 m Altitude		Adult swimming on dam, with 6 very young ducklings			Nikki Best	1
5340	23276	Botswana Master File NERCSv8	967	R117-967	Oxyura maccoa		Anatidae	R117		20	5	1995	2227C	-22.75	27.25	2		Botswana	about 10 km S. of Ramokganami, 2227C	C.A. Brewster					6	Seasonal dam, rural, about 950 m Altitude		Time 1700; downy young about 2-3 weeks old with adult female; egg laying presumably April			Nikki Best	1
5341	23277	Botswana Master File NERCSv8	967	R117-967	Oxyura maccoa		Anatidae	R117		23	5	1995	2227C	-22.75	27.25	2		Botswana	about 10 km S. of Ramokganami, 2227C	C.A. Brewster					6	Seasonal dam, rural, about 950 m Altitude	1	Time 1600; with adult female			Nikki Best	1
5342	23278	Botswana Master File NERCSv8	967	R117-967	Oxyura maccoa		Anatidae	R117		30	5	1995	2227C	-22.75	27.25	2		Botswana	about 10 km S. of Ramokganami, 2227C	C.A. Brewster					5	Seasonal dam, rural, about 950 m Altitude	1	Time 0700; with adult female			Nikki Best	1
5343	23281	Botswana Master File NERCSv8	967	R117-967	Oxyura maccoa		Anatidae	R117		4	6	1995	2227C	-22.75	27.25	2		Botswana	about 10 km S. of Ramokganami, 2227C	C.A. Brewster					5	Seasonal dam, rural, about 950 m Altitude	1	Time 0800; with adult female			Nikki Best	1
5344	23279	Botswana Master File NERCSv8	968	R117-968	Oxyura maccoa		Anatidae	R117		23	5	1995	2227C	-22.75	27.25	2		Botswana	about 10 km S. of Ramokganami, 2227C	C.A. Brewster					8	Seasonal dam, rural, about 950 m Altitude		Time 1600; young very recently hatched (less than 1 week) with adult female; egg laying presumably late April			Nikki Best	1
5345	23280	Botswana Master File NERCSv8	968	R117-968	Oxyura maccoa		Anatidae	R117		30	5	1995	2227C	-22.75	27.25	2		Botswana	about 10 km S. of Ramokganami, 2227C	C.A. Brewster					8	Seasonal dam, rural, about 950 m Altitude	1	Time 0700; with adult female			Nikki Best	1
5346	23282	Botswana Master File NERCSv8	968	R117-968	Oxyura maccoa		Anatidae	R117		4	6	1995	2227C	-22.75	27.25	2		Botswana	about 10 km S. of Ramokganami, 2227C	C.A. Brewster					8	Seasonal dam, rural, about 950 m Altitude	1	Time 0800; with adult female			Nikki Best	1
5347	23288	Botswana Master File NERCSv8	969	R117-969	Oxyura maccoa		Anatidae	R117		7	5	2000	2227D4	-22.875	27.875	2		Botswana	Lerala Pan, 2227D4	C.A. Brewster					3	Large seasonal pan, rural, about 825 m Altitude		Time 0830; about 5 days old with adult pair; egg laying presumably April			Nikki Best	1
5348	23260	Botswana Master File NERCSv8	970	R117-970	Oxyura maccoa		Anatidae	R117		22	6	1991	2227D	-22.75	27.75	2		Botswana	Lerala, 2227D	C.A. Brewster					7	inundated seasonal pan, rural, about 850 m Altitude		Time 0845; 7-8 young probably less than 3 weeks old, with one adult; The estimated age of the ducklings would give a May egg laying date.			Nikki Best	1
5349	11355	Botswana Master File NERCSv8	971	R107-971	Anas hottentota		Anatidae	R107		5	4	1993	2026A	-20.2258	26.265	2	Nata bird sanctuar coordinates	Botswana	Nata River, 2026A	Ken Oake					6			female and hatchlings			Nikki Best	1
5350	11357	Botswana Master File NERCSv8	972	R107-972	Anas hottentota		Anatidae	R107		25	5	1996	2026A	-20.2258	26.265	2	Nata bird sanctuar coordinates	Botswana	Nata Delta, 2026A	C.A. Brewster		1	1	8		inundated grassland/pans, rural, about 900 m Altitude		Time 1400; Nest in clump of grass, well hidden, thickly lined with black down, near water, adult on nest. egg laying most probably May			Nikki Best	1
5351	11360	Botswana Master File NERCSv8	973	R107-973	Anas hottentota		Anatidae	R107		28	7	1996	2127A	-21.367	27.4283	3		Botswana	Shashe dam, 2127A	Pat Nurse					5	rural dam, 1000 m Altitude		1 adult and 5 small ducklings swimming in dam during water bird count			Nikki Best	1
5352	11362	Botswana Master File NERCSv8	974	R107-974	Anas hottentota		Anatidae	R107		24	4	2000	2026A3	-20.2258	26.265	2	Nata bird sanctuar coordinates	Botswana	Nata Delta, 2026A3	C.A. Brewster					2	Inundated floodplain, about 950 m Altitude		young about 10 days old with adult; egg laying presumably March			Nikki Best	1
5353	11363	Botswana Master File NERCSv8	975	R107-975	Anas hottentota		Anatidae	R107		4	6	2000	2228B2	-22.125	28.875	2		Botswana	Talana Marsh, 2228B2	C.A. Brewster					7	Seasonal marsh, rural, about 540 m Altitude		Time 1730; young about 1 week old with pair adults;egg laying probably early May			Nikki Best	1
5354	11364	Botswana Master File NERCSv8	976	R107-976a	Anas hottentota		Anatidae	R107		2	7	2000	2228B2	-22.125	28.875	2		Botswana	Talana Marsh, 2228B2	C.A. Brewster					16	Seasonal marsh, about 540 m Altitude		young aged 5-7 days with adult; Two other broods of young also present: adult and 3 young and adult and 6 young. Egglaying probably end of may possibly start of June.			Nikki Best	1
5355	11365	Botswana Master File NERCSv8	977	R107-977a	Anas hottentota		Anatidae	R107		6	8	2000	2228B2	-22.125	28.875	2		Botswana	Talana Marsh, 2228B2	C.A. Brewster					7	Seasonal marsh, rural, about 540 m Altitude		young about 1 week old with pair adults; egg laying presumably July. Time 17:45.			Nikki Best	1
5356	11366	Botswana Master File NERCSv8	977	R107-977b	Anas hottentota		Anatidae	R107		6	8	2000	2228B2	-22.125	28.875	2		Botswana	Talana Marsh, 2228B2	C.A. Brewster					5	Seasonal marsh, rural, about 540 m Altitude		a pair and 5 young about 2 weeks old, egg laying for the group late June. Time 17:45			Nikki Best	1
5357	11367	Botswana Master File NERCSv8	978	R107-978	Anas hottentota		Anatidae	R107		30	8	2000	2026A2	-20.2258	26.265	2	Nata bird sanctuar coordinates	Botswana	Nata Delta, 2026A2	C.A. Brewster					6	Inland delta, rural, about 950 m Altitude		Time 1045; young aged 15-20 days with adult pair; egg laying presumably July			Nikki Best	1
5358	10406	Botswana Master File NERCSv8	979	R108-979	Anas erythrorhyncha		Anatidae	R108		6	4	1967	ChoBe					Botswana	Jovorega pan, Chobe	G Child et al.								Pair with half grown ducklings; card filled by NJS from "A preliminary checklist of the birds of the Chobe Game Reserve' by G Child et al.			Nikki Best	1
5359	10442	Botswana Master File NERCSv8	980	R108-980	Anas erythrorhyncha		Anatidae	R108		8	2	1974	2425D	-24.75	25.75	2		Botswana	Gaborone, 2425D	John Beesley					7	Sewage pond		Pair with 3/4 grown young			Nikki Best	1
5360	10467	Botswana Master File NERCSv8	981a	R108-981a	Anas erythrorhyncha		Anatidae	R108		5	1	1975	2425D	-24.75	25.75	2		Botswana	Gaborone and Modipane, 2425D	John Beesley					5	Sewage pond		Location: Gaborone; young 1 week old and adult			Nikki Best	1
5361	10469	Botswana Master File NERCSv8	981a	R108-981b	Anas erythrorhyncha		Anatidae	R108		15	3	1975	2425D	-24.75	25.75	2		Botswana	Gaborone and Modipane, 2425D	John Beesley					9	Sewage pond	1	Location: Gaborone; adult and 4/6 day old young			Nikki Best	1
5362	10470	Botswana Master File NERCSv8	981a	R108-981c	Anas erythrorhyncha		Anatidae	R108		20	3	1975	2425D	-24.75	25.75	2		Botswana	Gaborone and Modipane, 2425D	John Beesley					12	Sewage pond	1	Location: Gaborone; adult and 3/4 day old young			Nikki Best	1
5363	10471	Botswana Master File NERCSv8	981b	R108-981d	Anas erythrorhyncha		Anatidae	R108		25	3	1975	2425D	-24.75	25.75	2		Botswana	Gaborone and Modipane, 2425D	John Beesley					11	Sewage pond	1	Location: Modipane; pair and 3 day old young			Nikki Best	1
5364	10476	Botswana Master File NERCSv8	981c	R108-981e	Anas erythrorhyncha		Anatidae	R108		6	6	1975	2425D	-24.75	25.75	2		Botswana	Gaborone and Modipane, 2425D	John Beesley					>1	Sewage pond	1	Location: Gabs rubbish tip swamp; adult and several 3-4 day old young			Nikki Best	1
5365	10485	Botswana Master File NERCSv8	982a	R108-982a	Anas erythrorhyncha		Anatidae	R108		1	5	1976						Botswana	Gaborone, Notwane S P	John Beesley					6	Notwane sewage ponds		pair and 1/2 grown young			Nikki Best	1
5366	10486	Botswana Master File NERCSv8	982b	R108-982b	Anas erythrorhyncha		Anatidae	R108		21	5	1976						Botswana	Gaborone, Content farm	John Beesley					6	Content farm	1	adult and very small ducklings			Nikki Best	1
5367	10552	Botswana Master File NERCSv8	983	R108-983	Anas erythrorhyncha		Anatidae	R108		14	3	1984	1824D	-18.75	24.75	2		Botswana	Shinauba Hills, 1824D	Don Aldiss					10	rural		Nest unknown; adults with 10 fluffy chicks; card filled by NJS from notes on checklist return.			Nikki Best	1
5368	10565	Botswana Master File NERCSv8	984	R108-984	Anas erythrorhyncha		Anatidae	R108		26	3	1985	1823A	-18.25	23.25	2		Botswana		N D Hunter, D Aldiss et al.					4	small pan with water, rural		Nest not known; 4 ducklings			Nikki Best	1
5369	10571	Botswana Master File NERCSv8	985	R108-985	Anas erythrorhyncha		Anatidae	R108		25	5	1985	2425D	-24.6318	25.9289	2		Botswana	Tsholofelo S. P., 2425D	N J Skinner					8	sewage ponds, rural		Nest not known; Time 0900; young about 25 cm long with 3 adults, approx 1/2 length of adults.			Nikki Best	1
5370	10576	Botswana Master File NERCSv8	985	R108-985	Anas erythrorhyncha		Anatidae	R108		2	6	1985	2425D	-24.6318	25.9289	2		Botswana	Tsholofelo S. P., 2425D	N J Skinner					8	sewage ponds, rural	1	Time 1600; young about 1/2 grown; nest site not known.			Nikki Best	1
5371	10577	Botswana Master File NERCSv8	985	R108-985	Anas erythrorhyncha		Anatidae	R108		8	6	1985	2425D	-24.6318	25.9289	2		Botswana	Tsholofelo S. P., 2425D	N J Skinner						sewage ponds, rural	1	Time 1000; young not seen			Nikki Best	1
5372	10572	Botswana Master File NERCSv8	986	R108-986	Anas erythrorhyncha		Anatidae	R108		25	5	1985	2425D	-24.6318	25.9289	2		Botswana	Tsholofelo S. P., 2425D	N J Skinner					9	sewage ponds, rural		Nest not known; Time 0800; tiny young about 15 cm long with with single adult			Nikki Best	1
5373	10578	Botswana Master File NERCSv8	986	R108-986	Anas erythrorhyncha		Anatidae	R108		2	6	1985	2425D	-24.6318	25.9289	2		Botswana	Tsholofelo S. P., 2425D	N J Skinner					5	sewage ponds, rural	1	Time 1600; young about 20-25 cm long			Nikki Best	1
5374	10579	Botswana Master File NERCSv8	986	R108-986	Anas erythrorhyncha		Anatidae	R108		8	6	1985	2425D	-24.6318	25.9289	2		Botswana	Tsholofelo S. P., 2425D	N J Skinner					2	sewage ponds, rural	1	Time 0900; suspect predation by large python and or large monitar lizard seen on bank nearby.			Nikki Best	1
5375	10716	Botswana Master File NERCSv8	988	R108-988	Anas erythrorhyncha		Anatidae	R108		5	2	1988	2125A	-21.3339	25.3647	3		Botswana	Orapa, 2125A	G McGowan					11	quiet pond, good surrounding vegetation, rural		young with adult			Nikki Best	1
5376	10736	Botswana Master File NERCSv8	989	R108-989	Anas erythrorhyncha		Anatidae	R108		6	4	1988	1824CA	-18.5683	24.067	3		Botswana	Savute, 1824CA	Ian Davidson					>0			april 6-9 ducklings with adults; card filled by NJS from checklist notes			Nikki Best	1
5377	10737	Botswana Master File NERCSv8	990	R108-990	Anas erythrorhyncha		Anatidae	R108		23	4	1988						Botswana	Gazuma	J D Hepburn					8	pan		Adult and 8 small ducklings on pan			Nikki Best	1
5378	10754	Botswana Master File NERCSv8	991	R108-991	Anas erythrorhyncha		Anatidae	R108		14	5	1988	2025A	-20.25	25.25	2		Botswana	2025A	Peter Cornley				3				Between 14-19 May; 3 oviduct eggs in teal killed by Fish Eagle; Card filled by NJS from checklist water			Nikki Best	1
5379	10774	Botswana Master File NERCSv8	992	R108-992	Anas erythrorhyncha		Anatidae	R108		16	7	1988	2127B	-21.25	27.75	2		Botswana	Francistown, 2127B	J D Hepburn					1	sewage ponds		Nest not known; one partially fledged duckling caught in home made trap and released back into pond.			Nikki Best	1
5380	10866	Botswana Master File NERCSv8	993	R108-993	Anas erythrorhyncha		Anatidae	R108		2	5	1989	1824C	-18.75	24.25	2		Botswana	45 km from Savuti on Mgwezumba rd, 1824C	Sue Dwyer					5	pan		Nest not known; ducklings with adult			Nikki Best	1
5381	10967	Botswana Master File NERCSv8	995	R108-995	Anas erythrorhyncha		Anatidae	R108		20	3	1991	2125AC	-21.375	25.125	2		Botswana	Rysena pan, 2125AC	G McGowan					5	Salt pan, seculded pond with emergent grass, rural		young about 1 week old with adult			Nikki Best	1
5382	10974	Botswana Master File NERCSv8	995	R108-995	Anas erythrorhyncha		Anatidae	R108		6	4	1991	2125AC	-21.375	25.125	2		Botswana	Rysena pan, 2125AC	G McGowan					3	Salt pan, seculded pond with emergent grass, rural	1	young with adult			Nikki Best	1
5383	10975	Botswana Master File NERCSv8	996	R108-996a	Anas erythrorhyncha		Anatidae	R108		1	4	1991	2425D	-24.627	25.961	2		Botswana	Phakalane S.P., 2425D	M Herremans					2	Sewage ponds		About two weeks old			Nikki Best	1
5384	10976	Botswana Master File NERCSv8	996	R108-996b	Anas erythrorhyncha		Anatidae	R108		4	4	1991	2425D	-24.627	25.961	2		Botswana	Phakalane S.P., 2425D	M Herremans					2	Sewage ponds	1	About two weeks old; 2 adults with 2 pulli			Nikki Best	1
5385	10977	Botswana Master File NERCSv8	997	R108-997	Anas erythrorhyncha		Anatidae	R108		14	4	1991	2227C	-22.75	27.25	2		Botswana	nr. Ramokganami, 2227C	C.A. Brewster					5	Dam with emergent vegetation, rural, about 900 m Altitude		Time 1000; young with 1 adult, small less than 2 weeks old; the size of young indicate egg laying in March			Nikki Best	1
5386	10978	Botswana Master File NERCSv8	998	R108-998	Anas erythrorhyncha		Anatidae	R108		22	4	1991	1725C	-17.75	25.25	2		Botswana	Nr. Serondella, 1725C	M Herremans					4	Pan, rural		Adults with 4 ducklings about 2 weeks old			Nikki Best	1
5387	23590	Master file_Harrismith cards 20-05-13	165		Plectropterus gambensis		Anatidae	116		24	2	1982						South Africa	Nr. Weir at "L. Melrose" side of Varnam						3			Adult and 3 young 1/3 size of parent. Water monitor sneaking up on them, surpirsed when dogs chased geese. Geese crossed river and monitor followed, watched geese but gave up swam away, geese kept circling and left.			Samantha Harebottle
5387	11047	Botswana Master File NERCSv8	999	R108-999	Anas erythrorhyncha		Anatidae	R108		12	4	1993	1824C	-18.75	24.25	2		Botswana	Savuti, 1824C	Ken Oake					>0			family group, pair and ducklings			Nikki Best	1
5388	11055	Botswana Master File NERCSv8	1000	R108-1000	Anas erythrorhyncha		Anatidae	R108		12	2	1994	2227C	-22.75	27.25	2		Botswana	8 km NW of Sefhare, 2227C	C.A. Brewster					6	Seasonal dam, small, rural, about 900 m Altitude		One adult with 6 tiny young, probably recently hatched, Egg laying presumably January			Nikki Best	1
5389	11081	Botswana Master File NERCSv8	1001	R108-1001	Anas erythrorhyncha		Anatidae	R108		23	5	1995	2227C	-22.75	27.25	2		Botswana	about 10 km S. of Ramokganami, 2227C	C.A. Brewster					6	Seasonal dam, rural, about 950 m Altitude		Time 1600; young about 2-3 weeks old with 1 adult; egg laying presumably April			Nikki Best	1
5390	11085	Botswana Master File NERCSv8	1002	R108-1002	Anas erythrorhyncha		Anatidae	R108		24	6	1995	2227C	-22.75	27.25	2		Botswana	about 10 km S. of Ramokganami, 2227C	C.A. Brewster					9	Seasonal dam, rural, about 950 m Altitude		Time 1730; young with adult about 3 weeks old; egg laying presumably May			Nikki Best	1
5391	11106	Botswana Master File NERCSv8	1003	R108-1003	Anas erythrorhyncha		Anatidae	R108		30	3	1997	1824B	-18.25	24.75	2		Botswana	Chobe N Park, Tchinya, 1824B	Steph Tyler					8	Pan in mopane woodland, rural		Time 1400; young about 1 week old			Nikki Best	1
5392	11110	Botswana Master File NERCSv8	1004	R108-1004	Anas erythrorhyncha		Anatidae	R108		30	6	1997	2525A	-25.25	25.25	2		Botswana	nr. Mmathethe, 2525A	Steph Tyler					6	Pan in Acacia bush, rural		Time 1400; Nest ? On pan; young 3/4 grown ducklings with adult on pan			Nikki Best	1
5393	11122	Botswana Master File NERCSv8	1005	R108-1005	Anas erythrorhyncha		Anatidae	R108		21	1	1999	2525B	-25.25	25.75	2		Botswana	Lobatse, 2525B	Steph Tyler					6	Sewage lagoon, rural		Nest not known, Adult with 6 small (<1 week) ducklings on sewage lagoon.			Nikki Best	1
5394	11123	Botswana Master File NERCSv8	1006	R108-1006	Anas erythrorhyncha		Anatidae	R108		14	2	1999	2228B	-22.25	28.75	2		Botswana	12 km N W of Mathathane, 2228B	C.A. Brewster					8	Man made dam, about 625 m Altitude		Time 0800; young less than 1 week old with pair adults; egg laying clearly January			Nikki Best	1
5395	11125	Botswana Master File NERCSv8	1008	R108-1008	Anas erythrorhyncha		Anatidae	R108		5	3	2000	2128C4	-21.875	28.375	2		Botswana	N E of Bobonong, 2128C4	C.A. Brewster					10	Seasonal pan, rural, about 725 m Altitude		Time 1700; young about 5 days old and adult; egg laying probably start of Feb.			Nikki Best	1
5396	11126	Botswana Master File NERCSv8	1009	R108-1009	Anas erythrorhyncha		Anatidae	R108		18	3	2000	2525A	-25.25	25.25	2		Botswana	Kgoro Pan, 2525A	Steph Tyler					5	Seasonal pan, rural		Adults with 5 or 6 grown ducklings			Nikki Best	1
5397	11127	Botswana Master File NERCSv8	1010	R108-1010	Anas erythrorhyncha		Anatidae	R108		19	3	2000	2525A4	-25.375	25.375	2		Botswana	Mothopi pan nr. Mmathethe, 2525A4	Steph Tyler					1	Seasonal pan, rural		Pair with 1 tiny duckling (<1 week) on pan			Nikki Best	1
5398	11135	Botswana Master File NERCSv8	1011	R108-1011	Anas erythrorhyncha		Anatidae	R108		1	4	2000	2228A2	-22.125	28.375	2		Botswana	Masiadieme, 2228A2	C.A. Brewster					5	Seasonal pan, rural, about 760 m Altitude		Time 1100; young 7-10 days old with pair adults; egg laying probably late Feb.			Nikki Best	1
5399	11151	Botswana Master File NERCSv8	1012	R108-1012	Anas erythrorhyncha		Anatidae	R108		4	6	2000	2228B2	-22.125	28.875	2		Botswana	Talana Marsh, 2228B2	C.A. Brewster					12	Seasonal marsh, rural, about 540 m Altitude		Time 1730; young about 10 days old with pair adults; egg laying probably late April			Nikki Best	1
5400	11136	Botswana Master File NERCSv8	1013	R108-1013	Anas erythrorhyncha		Anatidae	R108		23	4	2000	2525A3	-25.375	25.125	2		Botswana	Kgajane Pan nr. Mmathethe, 2525A3	Steph Tyler					9	Seasonal pan, rural		Female with 9 tiny (<1 week) ducklings at edge of pan			Nikki Best	1
5401	11137	Botswana Master File NERCSv8	1014	R108-1014	Anas erythrorhyncha		Anatidae	R108		23	4	2000	2525A3	-25.375	25.125	2		Botswana	Kgajane Pan, Mmathethe, 2525A3	Steph Tyler					8	Seasonal pan, rural		Adult with 8 1/3 grown ducklings			Nikki Best	1
5402	11138	Botswana Master File NERCSv8	1015	R108-1015	Anas erythrorhyncha		Anatidae	R108		24	4	2000	2026A3	-20.375	26.125	2		Botswana	Mata Sanctuary, 2026A3	C.A. Brewster					6	Saline pan, rural, about 950 m Altitude		Time 0830; young about 3-4 days old with adult; egg laying presumably March			Nikki Best	1
5403	11139	Botswana Master File NERCSv8	1016	R108-1016a	Anas erythrorhyncha		Anatidae	R108		26	4	2000	1824B4	-18.375	24.875	2		Botswana	Kwikamba Pan, 1824B4	C.A. Brewster					20	Seasonal pan, about 1000 m Altitude		Time 1500; young less than 5 days old with pair adults; Another pair adults and 10 ducklings <5 days old also present; Egg laying for both groups probably late March			Nikki Best	1
5404	11140	Botswana Master File NERCSv8	1017	R108-1017	Anas erythrorhyncha		Anatidae	R108		27	4	2000	2425D2	-24.6318	25.9289	2		Botswana	Tsholofelo S.P., 2425D2	Steph Tyler					5	Sewage lagoons, rural		Adult with 5 or 6 4/5 grown ducklings hiding at edge of lagoon in reed mace.			Nikki Best	1
5405	11141	Botswana Master File NERCSv8	1018	R108-1018	Anas erythrorhyncha		Anatidae	R108		29	4	2000	2124B2	-21.125	24.875	2		Botswana	Boteti River of Mopipi, 2124B2	C.A. Brewster					10	Seasonal river course, about 950 m Altitude		Time 0700; young less than a week old with adult; egg laying probably late March			Nikki Best	1
5406	11145	Botswana Master File NERCSv8	1019	R108-1019a	Anas erythrorhyncha		Anatidae	R108		7	5	2000	2227D4	-22.875	27.875	2		Botswana	Lerala Pan, 2227D4	C.A. Brewster					6	Large seasonal pan, rural, about 825 m Altitude		Time 0900; young about 10 days old with adult; Egg laying probably beginning of April possibly late march			Nikki Best	1
5407	11146	Botswana Master File NERCSv8	1019	R108-1019b	Anas erythrorhyncha		Anatidae	R108		7	5	2000	2227D4	-22.875	27.875	2		Botswana	Lerala Pan, 2227D4	C.A. Brewster					5	Large seasonal pan, rural, about 825 m Altitude	1	Time 0900; adult with 5 young about 10 days old; egg laying probably beginning of April possibly late March			Nikki Best	1
5408	11147	Botswana Master File NERCSv8	1020	R108-1020	Anas erythrorhyncha		Anatidae	R108		24	5	2000	2228A2	-22.125	28.375	2		Botswana	Motlhabeng, 2228A2	C.A. Brewster					2	Seasonal pan, rural, about 770m altitude		Time 1700; young 7-10 days old with adult; egg laying presumably April			Nikki Best	1
5409	11148	Botswana Master File NERCSv8	1021	R108-1021	Anas erythrorhyncha		Anatidae	R108		24	5	2000	1824C1	-18.625	24.125	2		Botswana	Haweys Pans, Savuti, 1824C1	Steph Tyler					8	Ephemeral pan, rural		adult with 8 about 1 week ducklings			Nikki Best	1
5410	11149	Botswana Master File NERCSv8	1022	R108-1022	Anas erythrorhyncha		Anatidae	R108		24	5	2000	1824C1	-18.625	24.125	2		Botswana	Haweys Pans, Savuti, 1824C1	Steph Tyler					4	Seasonal pan, rural		Adult with 4 3/4 grown ducklings at edge of emergent vegetation in pan.			Nikki Best	1
5411	11152	Botswana Master File NERCSv8	1023	R108-1023	Anas erythrorhyncha		Anatidae	R108		7	6	2000	2228A2	-22.125	28.375	2		Botswana	Motlhabeng, 2228A2	C.A. Brewster					10	Seasonal pan, rural, about 770m altitude		Time 1700; young less than 5 days old with adult; egg laying presumably May			Nikki Best	1
5412	11153	Botswana Master File NERCSv8	1024	R108-1024	Anas erythrorhyncha		Anatidae	R108		10	6	2000	2227C1	-22.625	27.125	2		Botswana	Makoro, 2227C1	C.A. Brewster					11	Seasonal pan, rural, about 975 m Altitude		Time 0715; young about 7-10 days old with pair adults; egg laying presumably May			Nikki Best	1
5413	11157	Botswana Master File NERCSv8	1025	R108-1025	Anas erythrorhyncha		Anatidae	R108		3	2	2001	2525B1/2	-25.125	25.625	2		Botswana	Lobatse S.P., 2525B1/2	Steph Tyler					9	Sewage ponds, rural		Time 1100; female and 9 1/4 grown ducklings emerged from vegetation at edge of one lagoon			Nikki Best	1
5414	11492	Botswana Master File NERCSv8	1026	R112-1026	Anas smithii		Anatidae	R112		24	3	1984	2525B	-25.25	25.75	2		Botswana	Lobatse SP, 2525B	N D Hunter					1	rural		Nest not known; 1 juvenile			Nikki Best	1
5415	11518	Botswana Master File NERCSv8	1027	R112-1027	Anas smithii		Anatidae	R112		11	11	1984	2525B	-25.25	25.75	2		Botswana	Lobatse SP, 2525B	N D Hunter					5	rural		Nest not known; 5 small ducklings			Nikki Best	1
5416	11532	Botswana Master File NERCSv8	1028	R112-1028	Anas smithii		Anatidae	R112		2	4	1985	2026A	-20.2258	26.265	2	Nata bird sanctuar coordinates	Botswana	Nata Delta, 2026A	A Berrutti et al.					3	Pans/grassland, rural		Time 0900; Adult and 3 young swimming in shallow pan amongst grassland; young 1/4 grown			Nikki Best	1
5417	11684	Botswana Master File NERCSv8	1029a	R112-1029a	Anas smithii		Anatidae	R112		27	7	1986	2425D	-24.6318	25.9289	2		Botswana	Tsholofelo, 2425D	N J Skinner		1	1	9		Sewage ponds, rural		(A) Time 1400; Deep (30cm) hole in top of grass embankment between 2 ponds; adult on nest, eggs cream			Nikki Best	1
5418	11685	Botswana Master File NERCSv8	1029a	R112-1029a	Anas smithii		Anatidae	R112		2	8	1986	2425D	-24.6318	25.9289	2		Botswana	Tsholofelo, 2425D	N J Skinner		1	1	9		Sewage ponds, rural	1	(A) Time 1500; adult off nest, eggs covered with think pad of feather and dry grass. Nest deep (30cm) hole in top of grassy embankment between 2 ponds.			Nikki Best	1
5419	11686	Botswana Master File NERCSv8	1029a	R112-1029a	Anas smithii		Anatidae	R112		9	8	1986	2425D	-24.6318	25.9289	2		Botswana	Tsholofelo, 2425D	N J Skinner			1			Sewage ponds, rural	1	(A) Time 1500; no sign of chicks, broken shell in nest hole. Nest deep (30cm) hole in top of grassy embankment between 2 ponds.			Nikki Best	1
5420	11687	Botswana Master File NERCSv8	1029b	R112-1029b	Anas smithii		Anatidae	R112		16	8	1986	2425D	-24.6318	25.9289	2		Botswana	Tsholofelo, 2425D	N J Skinner			1			Sewage ponds, rural	1	(B) Time pm; Another nesthole with feather pad found about 100 m from (A). Predated by something; broken eggshells			Nikki Best	1
5421	11688	Botswana Master File NERCSv8	1030	R112-1030	Anas smithii		Anatidae	R112		31	8	1986	2425D	-24.6318	25.9289	2		Botswana	Tsholofelo, 2425D	N J Skinner		1	1	2		Sewage ponds		Nest hole in bank (top) between 2 ponds. No feather pad yet but grass stems pulled over top; Time 1500; 2 eggs cream, adult off nest			Nikki Best	1
5422	11691	Botswana Master File NERCSv8	1030	R112-1030	Anas smithii		Anatidae	R112		6	9	1986	2425D	-24.6318	25.9289	2		Botswana	Tsholofelo, 2425D	N J Skinner			1			sewage ponds	1	Nest hole in bank (top) between 2 ponds. No feather pad yet but grass stems pulled over top.Time 1500; nest deserted			Nikki Best	1
5423	11692	Botswana Master File NERCSv8	1031	R112-1031	Anas smithii		Anatidae	R112		6	9	1986	2425D	-24.6318	25.9289	2		Botswana	Tsholofelo, 2425D	N J Skinner					6	Sewage ponds, rural		Nest not known, but presumably on the embankment (several nests seen during Aug. 1986); Time 1500; young a few days old with adult			Nikki Best	1
5424	11693	Botswana Master File NERCSv8	1031	R112-1031	Anas smithii		Anatidae	R112		13	9	1986	2425D	-24.6318	25.9289	2		Botswana	Tsholofelo, 2425D	N J Skinner					6	Sewage ponds, rural	1	Nest not known, but presumably on embankment (several nests seen during Aug. 86) Time 1500; young with 1 adult about size of dab chick			Nikki Best	1
5425	11694	Botswana Master File NERCSv8	1031	R112-1031	Anas smithii		Anatidae	R112		21	9	1986	2425D	-24.6318	25.9289	2		Botswana	Tsholofelo, 2425D	N J Skinner					6	Sewage ponds, rural	1	Nest not known, but presumably on embankment (several nests seen during Aug. 86)			Nikki Best	1
5426	11695	Botswana Master File NERCSv8	1031	R112-1031	Anas smithii		Anatidae	R112		27	9	1986	2425D	-24.6318	25.9289	2		Botswana	Tsholofelo, 2425D	N J Skinner					6	Sewage ponds, rural	1	Nest not known, but presumbaly on embankment (several nests seen during Aug. 86)Time 0900			Nikki Best	1
5427	13087	Botswana Master File NERCSv8	1032	R112-1032	Anas smithii		Anatidae	R112		20	7	1991	2425D	-24.627	25.961	2		Botswana	Phakalane sewage ponds, 2425D	M Herremans		1	1	1		sewage pond, rural		Nest a Scrape 30cm from water on bank of pond, female flushed from 1 fresh egg. Lining of nest hardly started			Nikki Best	1
5428	13277	Botswana Master File NERCSv8	1033	R112-1033	Anas smithii		Anatidae	R112		10	4	1993	2424D	-24.75	24.75	2		Botswana		Mike Soroczynski					5	Sewage ponds, riral		5 or 6 ducklings with the adults. Counting was made difficult with continual diving by ducklings			Nikki Best	1
5429	13279	Botswana Master File NERCSv8	1034	R112-1034	Anas smithii		Anatidae	R112		1	6	1993	2424D	-24.75	24.75	2		Botswana	Jwaneng	Mike Soroczynski					6	Sewage ponds, rural, 1170 m Altitude		Time 1700; 6 very young ducklings with 2 adults (swimming)			Nikki Best	1
5430	13336	Botswana Master File NERCSv8	1035	R112-1035	Anas smithii		Anatidae	R112		17	7	1995	2425D	-24.627	25.961	2		Botswana	Phakalane S.P., 2425D	D R Bishop					5			Adult and 5 small ducklings			Nikki Best	1
5431	13401	Botswana Master File NERCSv8	1037	R112-1037	Anas smithii		Anatidae	R112		18	4	1998	2026A	-20.2258	26.265	2	Nata bird sanctuar coordinates	Botswana	Nata Delta, 2026A	Gordon Conway					4			Time pm; Adult with 4 ducklings; Record extracted from Familiar Chat Sept. 1998 p.1			Nikki Best	1
5432	13410	Botswana Master File NERCSv8	1038	R112-1038	Anas smithii		Anatidae	R112				2000	2026A	-20.2258	26.265	2	Nata bird sanctuar coordinates	Botswana	Nata Sanctuary, 2026A	Ray & Val Lovett					2	lagoon, rural, 1000 m Altitude		1 adult with 2 young fledged, ie not downy			Nikki Best	1
5433	13407	Botswana Master File NERCSv8	1040	R112-1040	Anas smithii		Anatidae	R112		7	5	2000	2227D4	-22.875	27.875	2		Botswana	Lerala Pan, 2227D4	C.A. Brewster					1	Large seasonal pan, rural, about 825 m Altitude		Time 1000; young about 10 days old with adult; egg laying estimated at end of March (possibly early April)			Nikki Best	1
5434	13409	Botswana Master File NERCSv8	1042	R112-1042	Anas smithii		Anatidae	R112		22	8	2000	2425D2	-24.6318	25.9289	2		Botswana	Tsholofelo S. P., 2425D2	Steph Tyler					7	Sewage ponds, rural		Adult with 7 3/4 grown ducklings			Nikki Best	1
5435	22434	Botswana Master File NERCSv8	1043	R113-1043	Netta erythrophthalma		Anatidae	R113		20	4	1974		-20.2258	26.265	2	Nata bird sanctuar coordinates	Botswana	Nata Delta	A.J. Tree					4	Rural, shallows by pan edge		Time pm; 4 young 1/4 grown			Nikki Best	1
5436	22435	Botswana Master File NERCSv8	1044	R113-1044	Netta erythrophthalma		Anatidae	R113		21	4	1974		-20.2258	26.265	2	Nata bird sanctuar coordinates	Botswana	Nata Delta	A.J. Tree					7	Rural, Shallow by pan edge		Time am young virtually full grown			Nikki Best	1
5437	22438	Botswana Master File NERCSv8	1045	R113-1045	Netta erythrophthalma		Anatidae	R113		15	6	1975	2425D	-24.75	25.75	2		Botswana	Gaborone, 2425D	John Beesley					6	Sewage pond		Pair and 1/2 grown young			Nikki Best	1
5438	22439	Botswana Master File NERCSv8	1045	R113-1045	Netta erythrophthalma		Anatidae	R113		11	7	1975	2425D	-24.75	25.75	2		Botswana	Gaborone, 2425D	John Beesley					1	Sewage pond	1	large duckling			Nikki Best	1
5439	22547	Botswana Master File NERCSv8	1047	R113-1047	Netta erythrophthalma		Anatidae	R113		23	4	1988	1825A	-18.25	25.25	2		Botswana	Gazuma, 1825A	J D Hepburn		1	1	2		pan		New nest still being built. Placed in fairly dense sedge and built of sedge.			Nikki Best	1
5440	22628	Botswana Master File NERCSv8	1048	R113-1048	Netta erythrophthalma		Anatidae	R113		24	12	1991	2424D	-24.75	24.75	2		Botswana	Jwaneng	Mike Soroczynski					11	Golf Club dam, rural		Female chaperoning 11 newly hatched ducklings on the glof club dam			Nikki Best	1
5441	22631	Botswana Master File NERCSv8	1049	R113-1049	Netta erythrophthalma		Anatidae	R113		14	2	1993	2424D	-24.75	24.75	2		Botswana		Mike Soroczynski					9	Golf club dam, rural, 1170 m Altitude		Pair with 9 very young ducklings swimming on dam			Nikki Best	1
5442	22632	Botswana Master File NERCSv8	1050	R113-1050	Netta erythrophthalma		Anatidae	R113		8	4	1993	2424D	-24.75	24.75	2		Botswana	Jwaneng	Mike Soroczynski					9	Golf Club dam, rural		Swimming on Golf club dam - female and 9 very young ducklings. Young were yellow and brown coloration.			Nikki Best	1
5443	22633	Botswana Master File NERCSv8	1050	R113-1051	Netta erythrophthalma		Anatidae	R113		12	4	1993	2424D	-24.75	24.75	2		Botswana		Mike Soroczynski					6	Golf Club dam, rural	1				Nikki Best	1
5444	22640	Botswana Master File NERCSv8	1051	R113-1051	Netta erythrophthalma		Anatidae	R113		12	4	2000	2525B1	-25.125	25.625	2		Botswana	Lobatse SP, 2525B1	Steph Tyler & Tracy Buchan					4	Sewage lagoons, rural		Four 1/2 grown ducklings with small group of Pochard on one lagoon			Nikki Best	1
5445	22641	Botswana Master File NERCSv8	1053	R113-1053	Netta erythrophthalma		Anatidae	R113		22	4	2000	2524D4	-25.75	24.95	2		Botswana	Molopo River nr Leporung, 2524D4	Steph Tyler					8	Shallow dam, rural		Female with 8 almost 1/2 grown ducklings			Nikki Best	1
5446	22642	Botswana Master File NERCSv8	1055	R113-1055	Netta erythrophthalma		Anatidae	R113		14	5	2000	2026A3	-20.2258	26.265	2	Nata bird sanctuar coordinates	Botswana	Nata River, 2026A3	C.A. Brewster					6	Inland delta, rural, about 900 m Altitude		young < 2 weeks old with pair adult; egg laying presumably April			Nikki Best	1
5447	22643	Botswana Master File NERCSv8	1056	R113-1056a	Netta erythrophthalma		Anatidae	R113		24	5	2000	2228A2	-22.125	28.375	2		Botswana	Mothlabeng, 2228A2	C.A. Brewster					11	Seasonal pan, rural, about 770 m Altitude		Time 1700; young about 7-10 days old with adult female; egg laying presumably April			Nikki Best	1
5448	22644	Botswana Master File NERCSv8	1056	R113-1056b	Netta erythrophthalma		Anatidae	R113		24	5	2000	2228A2	-22.125	28.375	2		Botswana	Mothlabeng, 2228A2	C.A. Brewster					4	Seasonal pan, rural, about 770 m Altitude		Time 1700; another adult female with 4 young < 1 week old also present; egg laying also presumably April			Nikki Best	1
5449	22645	Botswana Master File NERCSv8	1057	R113-1057	Netta erythrophthalma		Anatidae	R113		10	6	2000	2227C1	-22.625	27.125	2		Botswana	Makoro, 2227C1	C.A. Brewster					8	Seasonal pan, rural, about 975 m Altitude		Time 0715; young about 7-10 days old with pair adults; egg laying presumably May			Nikki Best	1
5450	22646	Botswana Master File NERCSv8	1058	R113-1058	Netta erythrophthalma		Anatidae	R113		1	7	2000	2228B2	-22.125	28.875	2		Botswana	Talana Marsh, 2228B2	C.A. Brewster					6	Seasonal marsh, rural, about 540 m Altitude		Time 1430; young about 7 days old with adult female; egg laying probably end of May			Nikki Best	1
5451	22915	Botswana Master File NERCSv8	1060	R114-1060	Nettapus auritus		Anatidae	R114		30	12	1927						Botswana	Maun B. P.	H W Bell & Marley		1	1	6		rural		Data ex Roberts 1940, Nest in hole in Mopane tree, 200x from the rock. Height above ground/cliffbase 30m. Eggs fresh			Nikki Best	1
5452	22917	Botswana Master File NERCSv8	1061	R114-1061	Nettapus auritus		Anatidae	R114		22	1	1952						Botswana	Maun B. P.	J B Condy		1	1	2		rural		Nest 30' up in hole up in tree			Nikki Best	1
5453	22918	Botswana Master File NERCSv8	1061	R114-1061	Nettapus auritus		Anatidae	R114		29	1	1952						Botswana	Maun B. P.	J B Condy			1			rural	1	Nest 30' up in hole up in tree; Eggs: Nil			Nikki Best	1
5454	22973	Botswana Master File NERCSv8	1065a	R114-1065a	Nettapus auritus		Anatidae	R114		3	12	1988	1923C	-19.75	23.25	2		Botswana		E H Penry					2			Pair and 2 one week old ducklings			Nikki Best	1
5455	22974	Botswana Master File NERCSv8	1065b	R114-1065b	Nettapus auritus		Anatidae	R114		3	12	1988	1923C	-19.75	23.25	2		Botswana		E H Penry					5		1	pair and 3 week old ducklings			Nikki Best	1
5456	22975	Botswana Master File NERCSv8	1065c	R114-1065c	Nettapus auritus		Anatidae	R114		3	12	1988	1923C	-19.75	23.25	2		Botswana		E H Penry					6		1	pair and 2 week old ducklings			Nikki Best	1
5457	22980	Botswana Master File NERCSv8	1066	R114-1066a	Nettapus auritus		Anatidae	R114		10	2	1989	1821B	-18.3641	21.8407	3		Botswana	Shakawe, 1821B	Elaine Pryce								Several pairs visiting old nest holes			Nikki Best	1
5458	22982	Botswana Master File NERCSv8	1066	R114-1066b	Nettapus auritus		Anatidae	R114		29	3	1989	1821B	-18.3641	21.8407	3		Botswana	Shakawe, 1821B	Elaine Pryce					6		1	very small chicks with adults in shallow backwater			Nikki Best	1
5459	22988	Botswana Master File NERCSv8	1066	R114-1066b	Nettapus auritus		Anatidae	R114			4	1989	1821B	-18.3641	21.8407	3		Botswana	Shakawe, 1821B	Elaine Pryce					5		1	with adults everyday for whole month			Nikki Best	1
5460	22983	Botswana Master File NERCSv8	1067	R114-1067	Nettapus auritus		Anatidae	R114			3	1989		-19.5445	23.0488	3		Botswana	Xaxaba lagoon, 1223C? 1223 not in Bots?	Richard Randall					5			Water depth 1/2 metre			Nikki Best	1
5461	23004	Botswana Master File NERCSv8	1068	R114-1068	Nettapus auritus		Anatidae	R114		22	3	1991	1923A	-19.1851	23.3975	2		Botswana	Xaxanaxa region, 1923A	Ken Newman					7			Nest not known; Pair with 7 chicks. 6 small chicks were being led by 1 larger (1/2 grown) chick while adult pair stayed close by. I cannot explain this.			Nikki Best	1
5462	23013	Botswana Master File NERCSv8	1070	R114-1070	Nettapus auritus		Anatidae	R114		24	3	1992	2023A	-20.25	23.25	2		Botswana	Maun, Thamalakone River, 2023A	Diane Tonnoey					4	clear lagoon with water lillies		young about 3 weeks; 2 adult with 4 chicks			Nikki Best	1
5463	23015	Botswana Master File NERCSv8	1071	R114-1071	Nettapus auritus		Anatidae	R114		10	4	1993	1821B	-18.3641	21.8407	3		Botswana	Shakawe fishing camp, 1821B	W D Borello					7	landscaped open riverine vegetation/lawn, rural		Female leading 7 tiny fluffy black and white goslings to pond from woodland			Nikki Best	1
5464	23025	Botswana Master File NERCSv8	1072	R114-1072	Nettapus auritus		Anatidae	R114		16	3	1996	2228B	-22.25	28.75	2		Botswana	Talana, 2228B	C.A. Brewster						Seasonal pan, rural, about 540m altitude		Time 1600; no nest seen but pair adults present			Nikki Best	1
5465	23026	Botswana Master File NERCSv8	1072	R114-1072	Nettapus auritus		Anatidae	R114		1	5	1996	2228B	-22.25	28.75	2		Botswana	Talana, 2228B	C.A. Brewster					9	Seasonal pan, rural, about 540m altitude	1	Time 1130; young with 2 adults, fully grown; young no longer dependent, maybe 2 months old. However, with adults and seem likely to be a product of local breeding. Egg laying likely to have been Feb. when there was heavy rain. Though not fully proven confirmed breeding the record is notable as south of expected range in Botswana.			Nikki Best	1
5466	23028	Botswana Master File NERCSv8	1073	R114-1073	Nettapus auritus		Anatidae	R114		21	10	1999	1923C	-19.75	23.25	2		Botswana	Boro River, 1923C	G McAllister					4	river, rural		Seen swimming with 2 adult birds. Chick appear aprox. 1/2 size of adult			Nikki Best	1
5467	23029	Botswana Master File NERCSv8	1074	R114-1074a	Nettapus auritus		Anatidae	R114		11	3	2000	1725C	-17.75	25.25	2		Botswana	Chobe, 1725C	Richard Randall		1	1	10				Nest in hallow tree stump; 10 eggs; all hatched and chicks fledged successfully. About 6 pairs using holes in tree stumps between Mowana Safari lodge & Old park entrance.			Nikki Best	1
5468	23030	Botswana Master File NERCSv8	1075	R114-1075	Nettapus auritus		Anatidae	R114		18	5	2000	1724D3	-17.875	24.625	2		Botswana	Chobe River, Ngona Bridge, 1724D3	Steph Tyler					2	Floodplain, rural		Adult with 2 3/4 grown goslings at edge of vegetation along river			Nikki Best	1
5469	24340	Botswana Master File NERCSv8	1076	R115-1076	Sarkidiornis melanotos		Anatidae	R115			1	1974	2126A	-21.25	26.25	2		Botswana	Nthane, 2126A	P J Ginn					5	small pan, rural		Nest not known; 5 small chicks; card filled by NJS from Wagtail 15 (1976)			Nikki Best	1
5470	24342	Botswana Master File NERCSv8	1077	R115-1077a	Sarkidiornis melanotos		Anatidae	R115		26	2	1974	2425D	-24.75	25.75	2		Botswana		John Beesley								Pair with 3/4 grown ducklings ( 11-13 Dec 1972 pair ferquenting hole in kopjie)			Nikki Best	1
5471	24373	Botswana Master File NERCSv8	1077	R115-1077b	Sarkidiornis melanotos		Anatidae	R115		22	11	1974	2425D	-24.75	25.75	2		Botswana		John Beesley							1	Pair frequenting kopje the 22nd and 29th Nov. 1974; (4-13 Dec. 1972 pair frequenting hole in kopjie)			Nikki Best	1
5472	24375	Botswana Master File NERCSv8	1077	R115-1077b	Sarkidiornis melanotos		Anatidae	R115		15	2	1975	2425D	-24.75	25.75	2		Botswana		John Beesley					1		1	Fledgling on dam			Nikki Best	1
5473	24377	Botswana Master File NERCSv8	1078	R115-1078	Sarkidiornis melanotos		Anatidae	R115		12	6	1976	2425D	-24.75	25.75	2		Botswana	Gaborone, 2425D	John Beesley					1	Sewage ponds		1 juvenile present			Nikki Best	1
5474	24378	Botswana Master File NERCSv8	1078	R115-1078	Sarkidiornis melanotos		Anatidae	R115			1	1977	2425D	-24.75	25.75	2		Botswana	Gaborone, 2425D	John Beesley						Sewage ponds	1	Pair going into hole in tree (Broadhurst)			Nikki Best	1
5475	24379	Botswana Master File NERCSv8	1079	R115-1079	Sarkidiornis melanotos		Anatidae	R115		16	3	1981	2126A	-21.25	26.25	2		Botswana	Makobelo Pan, 2126A	J D Hepburn		1	1	2				Nest: a deep cup lined with grass. A light canopy of sedge over top. No down.			Nikki Best	1
5476	24407	Botswana Master File NERCSv8	1080	R115-1080	Sarkidiornis melanotos		Anatidae	R115		26	4	1988	2125B	-21.25	25.75	2		Botswana	Letlhakane, 2125B	G McGowan					13	flooded depression, emergent grass, rural		Adult and 13 ducklings			Nikki Best	1
5477	24418	Botswana Master File NERCSv8	1081	R115-1081	Sarkidiornis melanotos		Anatidae	R115		8	5	1988	2125A	-21.25	25.25	2		Botswana	Rysana Pan, 2125A	G McGowan					7	grassy pan, rural		young about 1 month old with female			Nikki Best	1
5478	24458	Botswana Master File NERCSv8	1082	R115-1082	Sarkidiornis melanotos		Anatidae	R115		16	3	1991	2327B	-23.25	27.75	2		Botswana		C.A. Brewster					15	inundated seasonal pan, rural, about 850 m Altitude		Time 0900; young small (<2weeks) with adult female			Nikki Best	1
5479	24459	Botswana Master File NERCSv8	1083	R115-1083	Sarkidiornis melanotos		Anatidae	R115		30	3	1991	2227D	-22.75	27.75	2		Botswana	Lerala, 2227D	C.A. Brewster					8	inundated seasonal pan, rural, about 850 m Altitude		Time 0700; young very small (<1 week old) with adult female			Nikki Best	1
5480	24465	Botswana Master File NERCSv8	1084	R115-1084	Sarkidiornis melanotos		Anatidae	R115		23	4	1991	1824B	-18.25	24.75	2		Botswana	Ngwesumba Dam, 1824B	M Herremans					40	dam		Several adults and about 40 ducklings (of at least 2 ages, about 3 and 4 weeks) in a multi-family flock.			Nikki Best	1
5481	24474	Botswana Master File NERCSv8	1085	R115-1085	Sarkidiornis melanotos		Anatidae	R115		27	4	1993	1923A	-19.25	23.25	2		Botswana	Gomoti River, 1923A	Ken Oake					6			immatures with adult female			Nikki Best	1
5482	24477	Botswana Master File NERCSv8	1086	R115-1086	Sarkidiornis melanotos		Anatidae	R115		30	3	1997	1824B	-18.25	24.75	2		Botswana		Steph Tyler					9	Pan in mopane woodland		Time 1400; young about 2/3 grown, female flew down to join them			Nikki Best	1
5483	24478	Botswana Master File NERCSv8	1087	R115-1087	Sarkidiornis melanotos		Anatidae	R115		30	3	1997	1824B	-18.25	24.75	2		Botswana	Tchinga, Chobe N. P., 1824B	Steph Tyler					20	Pan in mopane woodland, rural		20+ almost full grown ducklings in creche			Nikki Best	1
5484	24479	Botswana Master File NERCSv8	1088	R115-1088	Sarkidiornis melanotos		Anatidae	R115		31	3	1997	1824B	-18.25	24.75	2		Botswana	Chobe N. P., 1824B	Steph Tyler					11	Mopane woodland pan, rural		young 2/3 grown with female			Nikki Best	1
5485	24480	Botswana Master File NERCSv8	1089	R115-1089	Sarkidiornis melanotos		Anatidae	R115		31	3	1997	1824B	-18.25	24.75	2		Botswana	Makumba Pan, Chobe N.P., 1824B	Steph Tyler					20	Pan in mopane woodland, rural		4 well grown juveniles, and 16 1/2 grown ducklings 'guarded' by female on top of a tree			Nikki Best	1
5486	24482	Botswana Master File NERCSv8	1090	R115-1090a	Sarkidiornis melanotos		Anatidae	R115		14	2	1999	2228B	-22.25	28.75	2		Botswana	12 km N W of Mathathane, 2228B	C.A. Brewster					33	Man made dam, about 625 m Altitude		Time 0700; young about 1 week old with adult female; egg laying presumably early Jan. Note exceptionally large number of young (33).			Nikki Best	1
5487	24483	Botswana Master File NERCSv8	1090	R115-1090b	Sarkidiornis melanotos		Anatidae	R115		14	2	1999	2228B1	-22.125	28.625	2		Botswana	12 km N W of Mathathane, 2228B	C.A. Brewster					7	Man made dam, about 625 m Altitude	1	Time 07:00 Another adult female with 7 young (about 1 week old) also same dam, egg laying also january			Nikki Best	1
5488	24484	Botswana Master File NERCSv8	1091	R115-1091	Sarkidiornis melanotos		Anatidae	R115		23	1	2000	2127A4	-21.367	27.4283	3		Botswana	Shashe dam, 2127A4	Ray & Val Lovett					2	Dam, rural, 1000 m Altitude		2 adults with 2 young			Nikki Best	1
5489	24486	Botswana Master File NERCSv8	1093	R115-1093	Sarkidiornis melanotos		Anatidae	R115		11	4	2000	2525B	-25.25	25.75	2		Botswana	Lobatse SP, 2525B	Steph Tyler						Inundated area between lagoons, rural		Female flushed from marshy area between lagoons. She sat on the barbed wire fence until I waded into the marsh. She then flew round and around, calling softly. As I retreated having fallen into deep water, she returned to the fence. I firmly believe she had ducklings in the marsh.			Nikki Best	1
5490	24487	Botswana Master File NERCSv8	1094	R115-1094	Sarkidiornis melanotos		Anatidae	R115		16	4	2000	2426C1	-24.625	26.125	2		Botswana	Modipane, 2426C1	Steph Tyler					6	seasonal pan, rural		6 2/3 grown ducklings on pan. Adults flew off as I arrived but soon returned			Nikki Best	1
5491	24488	Botswana Master File NERCSv8	1095	R115-1095	Sarkidiornis melanotos		Anatidae	R115		27	4	2000	2425D2	-24.6318	25.9289	2		Botswana	Tsholofelo S. P., Broadhurst, 2425D2	Steph Tyler					9	Sewage lagoons, rural		Adult female with 9 half grown ducklings at edge of lagoon			Nikki Best	1
5492	23537	Botswana Master File NERCSv8	1096a	R116-1096a	Plectropterus gambensis		Anatidae	R116			3	1966						Botswana	Chobe N. P., Mababe	G Child et al.					>0	pans		Card filled by NJS from "A preliminary checklist of Birds of the Chobe Game Reserve' by G. Child et al.			Nikki Best	1
5493	23538	Botswana Master File NERCSv8	1096b	R116-1096b	Plectropterus gambensis		Anatidae	R116		9	4	1967	1724D	-17.75	24.75	2		Botswana	Chobe NP, Nanyanga, 1724D	G Child et al.					>0		1	3/4 grown young; Card filled by NJS from "A preliminary checklist of Birds of the Chobe Game Reserve' by G. Child et al.			Nikki Best	1
5494	23539	Botswana Master File NERCSv8	1096c	R116-1096c	Plectropterus gambensis		Anatidae	R116			5	1967						Botswana	Chobe NP, Mababe	G Child et al.					>0	pans	1	1/3-1/2 grown young; Card filled by NJS from "A preliminary checklist of Birds of the Chove Game Reserve' by G. Child et al.			Nikki Best	1
5495	23571	Botswana Master File NERCSv8	1097a	R116-1097a	Plectropterus gambensis		Anatidae	R116			1	1974	2425D	-24.75	25.75	2		Botswana	Notwane River, 2425D	John Beesley					>0			Pair with small young			Nikki Best	1
5496	23572	Botswana Master File NERCSv8	1097b	R116-1097b	Plectropterus gambensis		Anatidae	R116			3	1974	2425D	-24.75	25.75	2		Botswana	Content Farm, 2425D	John Beesley					>3		1	3 sets of small goslings			Nikki Best	1
5497	23574	Botswana Master File NERCSv8	1098	R116-1098a	Plectropterus gambensis		Anatidae	R116			6	1976	2425D	-24.75	25.75	2		Botswana	Notwane River Gaborone, 2425D	John Beesley					10			up to 10 small juveniles			Nikki Best	1
5498	23576	Botswana Master File NERCSv8	1098	R116-1098b	Plectropterus gambensis		Anatidae	R116			11	1976	2425D	-24.75	25.75	2		Botswana	Notwane River Gaborone, 2425D	John Beesley					>0		1	Early Nov., pair with 1/2 grown young			Nikki Best	1
5499	23586	Botswana Master File NERCSv8	1099	R116-1099	Plectropterus gambensis		Anatidae	R116		17	5	1981	2425D	-24.75	25.75	2		Botswana	Sebele, 2425D	M C Hodgson		1	1	5		ponds, rural		Nest in reed, new ponds. No description of nest given; Record filled by NJS from notebook			Nikki Best	1
5500	23613	Botswana Master File NERCSv8	1100	R116-1100	Plectropterus gambensis		Anatidae	R116		14	3	1984	1824B	-18.25	24.75	2		Botswana	Nogatsaa, 1824B	Don Aldiss					3	water hole, rural		Nest not known, goose with 3 goslings; Filled in by NJS from notes on checklist			Nikki Best	1
5501	23628	Botswana Master File NERCSv8	1101	R116-1101	Plectropterus gambensis		Anatidae	R116		15	4	1985	1824C	-18.75	24.25	2		Botswana	Savuti Marsh, 1824C	Dale B Hanmer					2	marsh, rural		Nest not known; young 7-10 days old; card filled by NJS from notes on Postal checklist return form			Nikki Best	1
5502	23781	Botswana Master File NERCSv8	1102	R116-1102	Plectropterus gambensis		Anatidae	R116		4	3	1988	2125A	-21.3339	25.3647	3		Botswana	Orapa, 2125A	G McGowan					1	quiet pond, good surrounding vegetation, rural		recently hatched young, suspect other in dense vegetation; female flushed - broken wing display before taking off in flight. Only 1 gosling found, but vegetation was very dense I suspected more in cover; Red Billed Teal and African Crake breeding in same habitat			Nikki Best	1
5503	24003	Botswana Master File NERCSv8	1103	R116-1103	Plectropterus gambensis		Anatidae	R116		29	3	1991	2425C	-24.75	25.25	2		Botswana	Kanye dam, 2425C	M Herremans et al.					12	Open water with short sedges along margins, rural		young about 1 week old with 1 adult			Nikki Best	1
5504	23053	Botswana Master File NERCSv8	1104	R117-1104	Oxyura maccoa		Anatidae	R117		5	4	1953						Botswana	Seruli B P	C T Hughes		1	1	5		rural, grass cup lined with dry water		Nest in a 2' deep pan. Pile of floating water, 5 eggs, size: 69, 4 X 50, 3, near hatching.			Nikki Best	1
5505	24062	Botswana Master File NERCSv8	1105	R116-1105	Plectropterus gambensis		Anatidae	R116		23	4	2000	2525A3	-25.375	25.125	2		Botswana	Kgajane Pan, Mmathethe, 2525A3	Steph Tyler					7	Seasonal pan, rural		pair with 7 1/3-1/2 grown goslings			Nikki Best	1
5506	24063	Botswana Master File NERCSv8	1106	R116-1106	Plectropterus gambensis		Anatidae	R116		23	4	2000	1923C	-19.75	23.25	2		Botswana	Okavango, 1923C	G McAllister					10	Okavango waterway		ten young seen with parent birds			Nikki Best	1
5507	24064	Botswana Master File NERCSv8	1107	R116-1107	Plectropterus gambensis		Anatidae	R116		24	4	2000	2525A3	-25.375	25.125	2		Botswana	Thipe pan, Mmathethe, 2525A3	Steph Tyler					3	Seasonal rocky pan, rural		Adult with 3 small (1-2 weeks) goslings			Nikki Best	1
5508	24065	Botswana Master File NERCSv8	1108	R116-1108	Plectropterus gambensis		Anatidae	R116		25	4	2000	1725C3	-17.875	25.125	2		Botswana	Chobe Riverfront, 1725C3	C.A. Brewster					8	Shallow water at edge of Chobe floodplain, rural, about 950 m Altitude		Young about 1 week old and 1 adult; egg laying clearly March			Nikki Best	1
5509	24066	Botswana Master File NERCSv8	1109	R116-1109	Plectropterus gambensis		Anatidae	R116		27	4	2000	2425D2	-24.6318	25.9289	2		Botswana	Tsholofelo S. P., 2425D2	Steph Tyler					5	Sewage lagoons, rural		Adult with five almost full grown goslings on lagoon			Nikki Best	1
5510	24067	Botswana Master File NERCSv8	1110	R116-1110	Plectropterus gambensis		Anatidae	R116		27	4	2000	2425D2	-24.6318	25.9289	2		Botswana	Tsholofelo S. P., 2425D2	Steph Tyler					6	Sewage lagoons, rural		adult with 6 goslings (1/2 grown)			Nikki Best	1
5511	24069	Botswana Master File NERCSv8	1111	R116-1111	Plectropterus gambensis		Anatidae	R116		2	5	2000	1923C	-19.75	23.25	2		Botswana	Okavango, 1923C	G McAllister					10	Okavango river system, rural		Time 1030; 10 young with female swimming in river. No male seen			Nikki Best	1
5512	24070	Botswana Master File NERCSv8	1112	R116-1112a	Plectropterus gambensis		Anatidae	R116		23	5	2000	1824C1	-18.625	24.125	2		Botswana	Haweys Pans, Savuti, 1824C1	Steph Tyler					6	Ephemeral pans, rural		Adult with 6 almost full grown goslings, wing feathers only 1/2 grown (card filled in on 25 May)			Nikki Best	1
5513	24071	Botswana Master File NERCSv8	1112	R116-1112a	Plectropterus gambensis		Anatidae	R116		24	5	2000	1824C1	-18.625	24.125	2		Botswana	Haweys Pans, Savuti, 1824C1	Steph Tyler					19	Ephemeral pans, rural	1	On same pan above brood (6 young), seen plus 2 more similar sized broods - 1. adult and 7 young, 2. adult and 6 young. (card filled in on 25 May)			Nikki Best	1
5514	24072	Botswana Master File NERCSv8	1113	R116-1113	Plectropterus gambensis		Anatidae	R116		25	6	2000	2426A3	-24.375	26.125	2		Botswana	Thagale dam, 2426A3	Steph Tyler & Tracy Buchan					5	dam, rural		Pair with 5 3/4+ grown young			Nikki Best	1
5515	23086	Botswana Master File NERCSv8	1114	R117-1114	Oxyura maccoa		Anatidae	R117		16	3	1981	2126A	-21.25	26.25	2		Botswana	Makobelo Pan, 2126A	J D Hepburn		1	1	11				Nest built of reeds about 9" high - a deep cup			Nikki Best	1
5516	23119	Botswana Master File NERCSv8	1115	R117-1115	Oxyura maccoa		Anatidae	R117		22	6	1986	2525A	-25.25	25.25	2		Botswana	Masotgwana dam, 2525A	N D Hunter					5	dam, rural		Adult female with 5 half grown ducklings, male in breeding plumage present on dam.			Nikki Best	1
5517	23159	Botswana Master File NERCSv8	1116	R117-1116	Oxyura maccoa		Anatidae	R117		31	1	1988	2424D	-24.75	24.75	2		Botswana	Jwaneng, 2424D	Mike Soroczynski					7	Golf club pond, rural, 1172 m Altitide		Young, very young, accompanying adults			Nikki Best	1
5518	23182	Botswana Master File NERCSv8	1117	R117-1117	Oxyura maccoa		Anatidae	R117		14	4	1988	2227C	-22.75	27.25	2		Botswana	Palapye, 2227C	J D Hepburn		1	1	3	4	Borrow pit		Nest in dense week growth in center of pit. Water about 1.5 m deep; 2 eggs hatching 1 addled			Nikki Best	1
5519	23194	Botswana Master File NERCSv8	1118	R117-1118	Oxyura maccoa		Anatidae	R117		29	8	1988	2424D	-24.75	24.75	2		Botswana		Mike Soroczynski					5	dam, rural, 1180m Altitude		very young chicks			Nikki Best	1
5520	23238	Botswana Master File NERCSv8	1119	R117-1119	Oxyura maccoa		Anatidae	R117			10	1989	2424D	-24.75	24.75	2		Botswana	Jwaneng, 2424D	Mike Soroczynski					6	golf club dam		Female swimming with 6 very young ducklings			Nikki Best	1
5521	23271	Botswana Master File NERCSv8	1120	R117-1120a	Oxyura maccoa		Anatidae	R117		3	4	1993	2227C	-22.75	27.25	2		Botswana	nr. Ramokganami, 2227C	C.A. Brewster					13	small seasonal dam, rural, about 900 m Altitude		Time 1730; 10 young approx. 1 week old with female. Another female with 3 juv. Less than 1 week old also noted. egg laying probably first week March			Nikki Best	1
5522	23272	Botswana Master File NERCSv8	1120	R117-1120a	Oxyura maccoa		Anatidae	R117		11	4	1993	2227C	-22.75	27.25	2		Botswana	nr. Ramokganami, 2227C	C.A. Brewster					8	small seasonal dam, rural, about 900 m Altitude	1	Time 0630			Nikki Best	1
5523	23270	Botswana Master File NERCSv8	1120	R117-1120c	Oxyura maccoa		Anatidae	R117		7	3	1993	2227C	-22.75	27.25	2		Botswana	nr. Ramokganami, 2227C	C.A. Brewster					16	small seasonal dam, rural, about 900 m Altitude	1	16 fully grown immatures noted. Egg laying for these birds probably in Dec/Nov so birds probably produced 2 broods at this site. Note this area not within expected range but present each summer at this site.			Nikki Best	1
5524	23261	Botswana Master File NERCSv8	1121	R117-1121	Oxyura maccoa		Anatidae	R117		23	11	1991	2424D	-24.75	24.75	2		Botswana		Mike Soroczynski					2	Golf club dam, rural, 1170 m Altitude		2 adults with 2 very young ducklings, young were brown on top			Nikki Best	1
5525	7606	Botswana Master File NERCSv8	1122	R102-1122	Alopochen aegyptiaca		Anatidae	R102		21	1	1999	2525A	-25.25	25.25	2		Botswana	Kgoro, 2525A	Steph Tyler					2			Adult wth 2 ducklings on roadside pool, ducklings downy about 1 week old		Doesn’t have a real number and out of order?	Nikki Best	2
6112	19727	Master file_Harrismith cards 20-05-13	14c		Anas undulata			104										South Africa							1			8-9 Weeks. 68 ducks. No date/site given			Samantha Harebottle
6905	21247	Botswana Master File NERCSv8	678	R99-678A	Dendrocygna viduata		Anatidae	R 99		24	12	1962						Botswana	Lake Ngami	B.P. Hall		1	1	2		Rural		Nest in matted lakeside vegetation, fresh eggs.			Gregory Mutumi	1
6906	21248	Botswana Master File NERCSv8	678	R99-678B	Dendrocygna viduata		Anatidae	R 99		30	12	1962						Botswana	Lake Ngami	B.P. Hall		1	1	2		Rural	1	Nest in matted lakeside vegetation.			Gregory Mutumi	1
6907	22065	Botswana Master File NERCSv8	679	R99-679A	Dendrocygna viduata		Anatidae	R 99		5	5	1999						Botswana	Bosoli dam Francistown	A.B Fletcher					5	Waterside, Rural		Nest site not known. Pair with 5 well grown young			Gregory Mutumi	1
6908	22066	Botswana Master File NERCSv8	679	R99-679B	Dendrocygna viduata		Anatidae	R 99		19	5	1999						Botswana	Bosoli dam Francistown	A.B Fletcher					5	Waterside, Rural	1	Young beginning to show white faces and able to fly.			Gregory Mutumi	1
6909	21293	Botswana Master File NERCSv8	680	R99-680	Dendrocygna viduata		Anatidae	R 99		21	4	1971	2124B1	-21.125	24.625	2		Botswana	Toromoja, 2124B1	P.J. Ginn					2	Rural, River with lilies		chicks accompanying adults, Full grown. Time 12:00.			Gregory Mutumi	1
6910	21294	Botswana Master File NERCSv8	681	R99-681	Dendrocygna viduata		Anatidae	R 99		28	4	1971	2124B2	-21.125	24.875	2		Botswana	Toromoja, 2124B2	P.J. Ginn					8(9)	Rural, River with lilies and reeds		very young chicks with adults. Time 17:00.			Gregory Mutumi	1
6911	21324	Botswana Master File NERCSv8	682a	R99-682A	Dendrocygna viduata		Anatidae	R 99		17	1	1974	2425D	-24.75	25.75	2		Botswana	Gaborone 2425D	J. Beesley		1	1			Rural, Farm Dam Sewage ponds		Content farm. Nest with eggs			Gregory Mutumi	1
6912	21330	Botswana Master File NERCSv8	682b	R99-682B	Dendrocygna viduata		Anatidae	R 99		5	2	1974	2425D	-24.75	25.75	2		Botswana	Gaborone 2425D	J. Beesley					8	Rural, Farm Dam Sewage ponds	1	Gabarone sewage. Adult and large yng.			Gregory Mutumi	1
6913	21331	Botswana Master File NERCSv8	682b	R99-682C	Dendrocygna viduata		Anatidae	R 99		12	2	1974	2425D	-24.75	25.75	2		Botswana	Gaborone 2425D	J. Beesley					12	Rural, Farm Dam Sewage ponds	1	Gabarone sewage. Adult and large yng.			Gregory Mutumi	1
6914	21332	Botswana Master File NERCSv8	682a	R99-682D	Dendrocygna viduata		Anatidae	R 99		25	2	1974	2425D	-24.75	25.75	2		Botswana	Gaborone 2425D	J. Beesley		1	1	12		Rural, Farm Dam Sewage ponds	1	Content farm. Nest with 12 eggs on dam.			Gregory Mutumi	1
6915	21349	Botswana Master File NERCSv8	683a	R99-683A	Dendrocygna viduata		Anatidae	R 99		15	3	1975	2425D	-24.75	25.75	2		Botswana	Gaborone 2425D	J. Beesley					Several	dam and sewage works		Several 1/2 grown chicks (S.P.)			Gregory Mutumi	1
6916	21352	Botswana Master File NERCSv8	683b	R99-683B	Dendrocygna viduata		Anatidae	R 99		24	12	1975	2425D	-24.75	25.75	2		Botswana	Gaborone 2425D	J. Beesley					9	dam and sewage works	1	Adult and small young (dam).			Gregory Mutumi	1
6917	21353	Botswana Master File NERCSv8	684	R99-684A	Dendrocygna viduata		Anatidae	R 99		30	1	1976	2425D	-24.75	25.75	2		Botswana	Gaborone 2425D	J. Beesley					6	Sewage ponds		Adult + 6 small young			Gregory Mutumi	1
6918	21357	Botswana Master File NERCSv8	684	R99-684B	Dendrocygna viduata		Anatidae	R 99		14	2	1976	2425D	-24.75	25.75	2		Botswana	Gaborone 2425D	J. Beesley					3	Sewage ponds	1	3/4 grown young.			Gregory Mutumi	1
6919	21364	Botswana Master File NERCSv8	685	R99-685	Dendrocygna viduata		Anatidae	R 99		1	5	1977	2425D	-24.75	25.75	2		Botswana	Gaborone	J. Beesley					6	Notwane S.P.		Parents and 1/2 grown young			Gregory Mutumi	1
6920	21387	Botswana Master File NERCSv8	686	R99-686	Dendrocygna viduata		Anatidae	R 99		9	3	1982	2525A	-25.25	25.25	2		Botswana	Pelotshetlha, 2525A	N.D Hunter					2	Rural		Nest site not known. Juvs.			Gregory Mutumi	1
6921	21388	Botswana Master File NERCSv8	687	R99-687	Dendrocygna viduata		Anatidae	R 99		15	1	1983	2425D	-24.75	25.75	2		Botswana	Notwane, Gaborone 2425D	N.J Skinner					9	Sewage ponds, Suburban		Nest site not known. Pair with 9, 6" chicks swimming on the ponds.			Gregory Mutumi	1
6922	21393	Botswana Master File NERCSv8	688	R99-688A	Dendrocygna viduata		Anatidae	R 99		13	1	1985	2425D	-24.6318	25.9289	2		Botswana	Tsholopelo 2425D	N.J Skinner & P.A. Robins					8	Sewage Pond, Rural		Adult pair swimming on the water with 8 tiny chicks in a close cluster with them. Probably only a few days old, not seen yesterday. Time 08h.			Gregory Mutumi	1
6923	21394	Botswana Master File NERCSv8	688	R99-688B	Dendrocygna viduata		Anatidae	R 99		22	1	1985	2425D	-24.6318	25.9289	2		Botswana	Tsholopelo 2425D	N.J Skinner & P.A. Robins					8	Sewage Pond, Rural	1	size 20cm (same as wood sand piper)			Gregory Mutumi	1
6924	21395	Botswana Master File NERCSv8	688	R99-688C	Dendrocygna viduata		Anatidae	R 99		26	1	1985	2425D	-24.6318	25.9289	2		Botswana	Tsholopelo 2425D	N.J Skinner & P.A. Robins					6	Sewage Pond, Rural	1				Gregory Mutumi	1
6925	21396	Botswana Master File NERCSv8	688	R99-688D	Dendrocygna viduata		Anatidae	R 99		3	2	1985	2425D	-24.6318	25.9289	2		Botswana	Tsholopelo 2425D	N.J Skinner & P.A. Robins					2	Sewage Pond, Rural	1	with adult pair			Gregory Mutumi	1
6926	21397	Botswana Master File NERCSv8	688	R99-688E	Dendrocygna viduata		Anatidae	R 99		9	2	1985	2425D	-24.6318	25.9289	2		Botswana	Tsholopelo 2425D	N.J Skinner & P.A. Robins					7	Sewage Pond, Rural	1	about 1/2 grown. Time 08h.			Gregory Mutumi	1
6927	21398	Botswana Master File NERCSv8	688	R99-688F	Dendrocygna viduata		Anatidae	R 99		25	2	1985	2425D	-24.6318	25.9289	2		Botswana	Tsholopelo 2425D	N.J Skinner & P.A. Robins						Sewage Pond, Rural	1	none seen. Time 17h.			Gregory Mutumi	1
6928	21399	Botswana Master File NERCSv8	689	R99-689A	Dendrocygna viduata		Anatidae	R 99		9	2	1985	2425D	-24.6318	25.9289	2		Botswana	Tsholopelo 2425D	N.J Skinner					10	Sewage Pond, Rural		Nest site not known. 10 chicks swimming with adult pairs Size 20cm Time 08h.			Gregory Mutumi	1
6929	21400	Botswana Master File NERCSv8	689	R99-689B	Dendrocygna viduata		Anatidae	R 99		16	2	1985	2425D	-24.6318	25.9289	2		Botswana	Tsholopelo 2425D	N.J Skinner					8	Sewage Pond, Rural	1	Nest site not known. Time 17h.			Gregory Mutumi	1
6930	21401	Botswana Master File NERCSv8	689	R99-689C	Dendrocygna viduata		Anatidae	R 99		25	2	1985	2425D	-24.6318	25.9289	2		Botswana	Tsholopelo 2425D	N.J Skinner						Sewage Pond, Rural	1	none seen			Gregory Mutumi	1
6931	21402	Botswana Master File NERCSv8	689	R99-689D	Dendrocygna viduata		Anatidae	R 99		3	3	1985	2425D	-24.6318	25.9289	2		Botswana	Tsholopelo 2425D	N.J Skinner					8	Sewage Pond, Rural	1	2/3 grown with adult pair			Gregory Mutumi	1
6932	21406	Botswana Master File NERCSv8	690	R99-690	Dendrocygna viduata		Anatidae	R 99		18	5	1986	2425D	-24.75	25.75	2		Botswana	Moselesele Saf. Park, 2425D	N.J Skinner					9	Dam		Pair seen with 9 well grown ducklings on the water, almost full grown. Time 09h.			Gregory Mutumi	1
6933	21626	Botswana Master File NERCSv8	691	R99-691	Dendrocygna viduata		Anatidae	R 99		15	6	1988	2425D	-24.75	25.75	2		Botswana	Gaborone 2425D	H. Wall					9	Rural, Gaborone Dam		Nest site not known. Parents plus 9 almost fully grpwn ducklings at water edge. All flying well when disturbed. Fully feathered adult plumage except heads not sharply white/ black etc. Heads 'smoky' white.			Gregory Mutumi	1
6934	21725	Botswana Master File NERCSv8	692	R99-692	Dendrocygna viduata		Anatidae	R 99		9	3	1989	1824B	-18.25	24.75	2		Botswana	Tjinga, 1824B	B. & D Bushell					8			Nest site not known. Pair with 8 chicks			Gregory Mutumi	1
6935	21933	Botswana Master File NERCSv8	693	R99-693	Dendrocygna viduata		Anatidae	R 99		16	3	1991	2327B	-23.25	27.75	2		Botswana	Sefhare 2327B	C.A. Brewster					10	Inundated seasonal pan, Rural		Young very small (<1 week old) with pair adults. Time 09:00. Alt. c850m.			Gregory Mutumi	1
6936	21934	Botswana Master File NERCSv8	694	R99-694	Dendrocygna viduata		Anatidae	R 99		29	3	1991	2425D	-24.75	25.75	2		Botswana	Maru-a-pula sewage works, 2425D	D.R Bishop					1			Adult+ young			Gregory Mutumi	1
6937	21948	Botswana Master File NERCSv8	695	R99-695A	Dendrocygna viduata		Anatidae	R 99		1	4	1991	2425D	-24.627	25.961	2		Botswana	Phakalane 2425D	M. Herremans					7	Sewage Pond, Rural		Adult + 7chicks(2weks old)			Gregory Mutumi	1
6938	21949	Botswana Master File NERCSv8	695	R99-695B	Dendrocygna viduata		Anatidae	R 99		4	4	1991	2425D	-24.627	25.961	2		Botswana	Phakalane 2425D	M. Herremans					3	Sewage Pond, Rural	1	Adult + 3chicks(3weeks old)			Gregory Mutumi	1
6939	21950	Botswana Master File NERCSv8	696	R99-696	Dendrocygna viduata		Anatidae	R 99		1	4	1991	2425D	-24.75	25.75	2		Botswana	Maru-a-pula, 2425D	M. Herremans					9	Sewage Pond, Rural		chicks 1 week old			Gregory Mutumi	1
6940	21951	Botswana Master File NERCSv8	697	R99-697	Dendrocygna viduata		Anatidae	R 99		24	4	1991	1824B	-18.25	24.75	2		Botswana	Nochatsoa, 1824B	M. Herremans					9	Pan		about 10day old			Gregory Mutumi	1
6941	21975	Botswana Master File NERCSv8	698	R99-698	Dendrocygna viduata		Anatidae	R 99		19	5	1991	2425B	-24.25	25.75	2		Botswana	Bokaa, 2425B	M. Herremans					9	Rural, Dam		about 10day old			Gregory Mutumi	1
6942	21976	Botswana Master File NERCSv8	699	R99-699	Dendrocygna viduata		Anatidae	R 99		24	5	1991	2425D	-24.75	25.75	2		Botswana	Mogobane, 2425D	M. Herremans					35	Rural, Dam		Several adults and ca. 35 ducklings ( still unable to fly ca. 3-4 weeks old) in a multi-family group.			Gregory Mutumi	1
6943	22001	Botswana Master File NERCSv8	700	R99-700	Dendrocygna viduata		Anatidae	R 99		13	3	1992	2227C	-22.75	27.25	2		Botswana	18km north west of Safhare, 2227C	C.A. Brewster					1	Inundated dam, rural		about 2weeks old, one dependent juvenile(<2 weeks old) with pair of adults. egg-laying probably in ealy Feb- heavy rain on1.2.92 probably inundated dam. Time 17:15. Alt. c.900m.			Gregory Mutumi	1
6944	22003	Botswana Master File NERCSv8	701	R99-701	Dendrocygna viduata		Anatidae	R 99		8	2	1993	2425D	-24.6318	25.9289	2		Botswana	Tsholofelo Ponds, 2425D	D.R Bishop					23	Suburban, Sewage Pond		2 adults with 12 tiny ducklings on 8 Feb, 2 adults with 11 1/2 grown young on 20 Feb. Time 6pm.			Gregory Mutumi	1
6945	22004	Botswana Master File NERCSv8	702	R99-702	Dendrocygna viduata		Anatidae	R 99		23	2	1993	2227C	-22.75	27.25	2		Botswana	Near Ramokgonami, 2227C	C.A. Brewster					8	Rural, Small seasonal dam		Small downy young, <2 weeks old. Accompanied by pair adult, Egg-laying presumably February. Time 18:00. Alt. c. 900m.			Gregory Mutumi	1
6946	22008	Botswana Master File NERCSv8	703	R99-703	Dendrocygna viduata		Anatidae	R 99		3	4	1993	2227C	-22.75	27.25	2		Botswana	Near Ramokgonami, 2227C	C.A. Brewster					7	Rural, Small seasonal dam		Approx 2 weeks old (young downy). Pair with 7 downy young, Egg-laying presumably February. Another group pf 6 downy of same age ( approx 2 weeks old) at same site at same time. Time 17:30. Alt. c900m.			Gregory Mutumi	1
6947	22009	Botswana Master File NERCSv8	704	R99-704	Dendrocygna viduata		Anatidae	R 99		12	4	1993	1824C	-18.75	24.25	2		Botswana	Savuti, 1824C	Ken Oake					?			2 pairs with ducklings			Gregory Mutumi	1
6948	22020	Botswana Master File NERCSv8	705	R99-705	Dendrocygna viduata		Anatidae	R 99		24	3	1994	2327B	-23.25	27.75	2		Botswana	Sunnyside farm, 2327B	P. Greenwood-Penny					7	Rural, Limpopo River		Newly hatched with adult. Egg-laying presumably February. Alt. c800m.			Gregory Mutumi	1
6949	22025	Botswana Master File NERCSv8	706a	R99-706A	Dendrocygna viduata		Anatidae	R 99		30	4	1994	2425D	-24.627	25.961	2		Botswana	Phakalane Sp, 2425D	D.R Bishop					2			pair + 2 young			Gregory Mutumi	1
6950	22026	Botswana Master File NERCSv8	706b	R99-706B	Dendrocygna viduata		Anatidae	R 99		30	4	1994	2425D	-24.627	25.961	2		Botswana	Phakalane Sp, 2425D	D.R Bishop					8			Adult + 8 1/2 grown young			Gregory Mutumi	1
6951	22037	Botswana Master File NERCSv8	707	R99-707A	Dendrocygna viduata		Anatidae	R 99		18	2	1996	2425D	-24.627	25.961	2		Botswana	Phakalane Sp, 2425D	S. Tyler						Rural, Sewage lagoons		3 broods, Adult + tiny young (<1 week from hatch), Adult + brood 1-2 week old, Adult + brood well grown ducklings			Gregory Mutumi	1
6952	22038	Botswana Master File NERCSv8	707	R99-707B	Dendrocygna viduata		Anatidae	R 99		2	3	1996	2425D	-24.627	25.961	2		Botswana	Phakalane Sp, 2425D	S. Tyler						Rural, Sewage lagoons		3 'families' of duckling from ca. 1 wk. (notes cut off)			Gregory Mutumi	1
6953	22039	Botswana Master File NERCSv8	708	R99-708	Dendrocygna viduata		Anatidae	R 99		10	3	1996	2127B	-21.25	27.75	2		Botswana	Francistown sewage pond	P. Nurse					6	Rural, Fancistown Sewage Pond		Pair adults + ducklings seen on sewage pond 7:30am Alt. 1000m.			Gregory Mutumi	1
6954	22040	Botswana Master File NERCSv8	709	R99-709	Dendrocygna viduata		Anatidae	R 99		17	3	1996	2228B	-22.25	28.75	2		Botswana	Talana, 2228B	C.A. Brewster					12	Seasonal pan, Rural		About 1 week old, with pair adults. Egg-laying presumably February. Time 06:45. Alt. c540m.			Gregory Mutumi	1
6955	22041	Botswana Master File NERCSv8	710	R99-710	Dendrocygna viduata		Anatidae	R 99		30	3	1996	2227B	-22.25	27.75	2		Botswana	Sefophe, 2227B	C.A. Brewster					10	Seasonal Pan, Rural		2-3 weeks old with pair adults. Egg-laying presumably February. Time 15:45. Alt. c850m.			Gregory Mutumi	1
6956	22042	Botswana Master File NERCSv8	711	R99-711	Dendrocygna viduata		Anatidae	R 99		1	4	1996	2128C	-21.75	28.25	2		Botswana	7km NE of Bobonong, 2128C	C.A. Brewster					6	Seasonal Pan, Rural		About 4 week old with pair ad. Egg-laying must have been late Feb or early March. Time 17:30. Alt. c720m.			Gregory Mutumi	1
6957	22044	Botswana Master File NERCSv8	712	R99-712	Dendrocygna viduata		Anatidae	R 99		28	1	1997	2425D	-24.627	25.961	2		Botswana	Phakalane, 2425D	S. Tyler					2	Rural, Sewage lagoons		brood of 2 ducklings (recently hatched on lagoon2)			Gregory Mutumi	1
6958	22045	Botswana Master File NERCSv8	713	R99-713A	Dendrocygna viduata		Anatidae	R 99		30	1	1997	2425D	-24.627	25.961	2		Botswana	Phakalane, 2425D	S. Tyler					8	Rural, Sewage lagoons		Brood of 8 <1 week old			Gregory Mutumi	1
6959	22046	Botswana Master File NERCSv8	713	R99-713B	Dendrocygna viduata		Anatidae	R 99		14	2	1997	2425D	-24.627	25.961	2		Botswana	Phakalane, 2425D	S. Tyler					5	Rural, Sewage lagoons		At least 5 , 3/4 grown ducklings with parent.			Gregory Mutumi	1
6960	22047	Botswana Master File NERCSv8	714	R99-714	Dendrocygna viduata		Anatidae	R 99		14	3	1997	2425D	-24.627	25.961	2		Botswana	Phakalane, 2425D	S. Tyler					5	Rural, Sewage lagoons		Nest on top lagoon. 1/2 grown with parents.			Gregory Mutumi	1
6961	22048	Botswana Master File NERCSv8	715	R99-715	Dendrocygna viduata		Anatidae	R 99		17	3	1997	2426C	-24.75	26.25	2		Botswana	Ruretse, 2426C	S. Tyler					10	Dam acacia savanna, Rural		Pair with 10 tiny (<1week old) ducklings. Time 08:00.			Gregory Mutumi	1
6962	22049	Botswana Master File NERCSv8	716	R99-716	Dendrocygna viduata		Anatidae	R 99		9	4	1997	2425D	-24.627	25.961	2		Botswana	Phakalane, 2425D	S. Tyler					5	Rural, Sewage lagoons		09 April, adult with five almost 1/2 grown duckings			Gregory Mutumi	1
6963	22058	Botswana Master File NERCSv8	717	R99-717	Dendrocygna viduata		Anatidae	R 99		21	1	1999	2525B	-25.25	25.75	2		Botswana	Lobatse SP, 2525B	S. Tyler					8	Rural, Sewage lagoons		21/1/99. Pair with 8 ducklings,1 week old.			Gregory Mutumi	1
6964	22059	Botswana Master File NERCSv8	718	R99-718	Dendrocygna viduata		Anatidae	R 99		14	2	1999	2228B	-22.25	28.75	2		Botswana	12km N.W. of Mathathare, 2228B	C.A. Brewster					8	Rural, Man made dam		8, tiny young just hatched with pair adults, Egg-laying clearly January. Time 07:30. Alt 625m.			Gregory Mutumi	1
6965	22060	Botswana Master File NERCSv8	719	R99-719	Dendrocygna viduata		Anatidae	R 99		9	3	1999	2425B	-24.25	25.75	2		Botswana	Gaborone/ Ngolwane dam, 2425B	S. Tyler					1	Resevoir edge		9/3/99. One adult with just one very small (<1 week old) duckling along rock edge of Gaborone Dam below Ngotwane Dam wall			Gregory Mutumi	1
6966	22061	Botswana Master File NERCSv8	720	R99-720	Dendrocygna viduata		Anatidae	R 99		27	3	1999	1725C3	-17.875	25.125	2		Botswana	Kasane, 1725C3	S. Tyler & Pauline French					5	Rural, ditch by sewage ponds		22/3/99. Female giving distraction display on ground near ditch where at least 5, possibly more. 2/3 grown duckling.			Gregory Mutumi	1
6967	22062	Botswana Master File NERCSv8	721	R99-721	Dendrocygna viduata		Anatidae	R 99		12	4	1999	2425D2	-24.625	25.875	2		Botswana		S. Tyler					2	Rural, Sewage lagoons		12 april adult plus 2 1/3 grown ducklings			Gregory Mutumi	1
6968	22063	Botswana Master File NERCSv8	722	R99-722	Dendrocygna viduata		Anatidae	R 99		13	4	1999	2426A3	-24.375	26.125	2		Botswana	Thagale Dam, 2426A3	S. Tyler & Tracy Buchan					7	Rural, Small dam in savanna		Pair plus 7 half grown ducklings, 13/4/99			Gregory Mutumi	1
6969	22064	Botswana Master File NERCSv8	723	R99-723	Dendrocygna viduata		Anatidae	R 99		13	4	1999	2426A3	-24.375	26.125	2		Botswana	Thagale Dam, 2426A3	S. Tyler & Tracy Buchan					5	Rural, Small dam		13 April: Pair with 5 well-grown, nearly adult size, young			Gregory Mutumi	1
6970	22085	Botswana Master File NERCSv8	724	R99-724	Dendrocygna viduata		Anatidae	R 99				2000	2026C1	-20.625	26.125	2		Botswana	Sowa Town, Sewage Ponds, 2026C1	R. & V. Lovett					14	Rural, Sewage Ponds		No date? 1 Adult with 14 ducklings still downy Alt. 1000m.			Gregory Mutumi	1
6971	22069	Botswana Master File NERCSv8	725	R99-725	Dendrocygna viduata		Anatidae	R 99		13	2	2000	2227D4	-22.875	27.875	2		Botswana	Lerala Pan, 2227D4	C.A. Brewster					25	Rural, Large seasonal pan		3 pairs of ducks with 5-10 young per pair, all c. 10 days old. Egg laying for all three groups presumably January. Time 18:00 Alt. c.850m.			Gregory Mutumi	1
6972	22070	Botswana Master File NERCSv8	726	R99-726	Dendrocygna viduata		Anatidae	R 99		5	3	2000	2228A2	-22.125	28.375	2		Botswana	Motlhabeng, 2228A2	C.A. Brewster					10	Seasonal Pan, Rural		Young c. 3 weeks old with adults. Egg laying presumably January Time 07:30. Alt. 77m.			Gregory Mutumi	1
6973	22071	Botswana Master File NERCSv8	727	R99-727	Dendrocygna viduata		Anatidae	R 99		16	3	2000	2425D2	-24.6318	25.9289	2		Botswana	Tsholofelo, 2425D2	S. Tyler					6	Rural, Sewage ponds		Adult with six 1/2 grown ducklings 16 March 2000			Gregory Mutumi	1
6974	22072	Botswana Master File NERCSv8	728	R99-728	Dendrocygna viduata		Anatidae	R 99		20	4	2000	2425D2	-24.627	25.961	2		Botswana	Phakalane Sp, 2425D2	S. Tyler					6	Rural, Sewage lagoons		Adult with six 1/2 grown ducklings on sewage lagoon			Gregory Mutumi	1
6975	22073	Botswana Master File NERCSv8	729	R99-729	Dendrocygna viduata		Anatidae	R 99		23	4	2000	2525A3	-25.375	25.125	2		Botswana	Kgajane Pan, Mmathethe, 2525A3	S. Tyler					3	Seasonal Pan, Rural		Pair with three well grown ducklings			Gregory Mutumi	1
6976	22074	Botswana Master File NERCSv8	730	R99-730	Dendrocygna viduata		Anatidae	R 99		26	4	2000	1824B4	-18.375	24.875	2		Botswana	Kwikamba Pan, 1824B4	C.A. Brewster					10	Seasonal Pan, Rural		c 10days-14days old with adult. Egg laying presumably March. Time 15:00. Alt. c1000m.			Gregory Mutumi	1
6977	22075	Botswana Master File NERCSv8	731	R99-731	Dendrocygna viduata		Anatidae	R 99		21	4	2000	2425D2	-24.6318	25.9289	2		Botswana	Tsholofelo Sp, 2425D2	S. Tyler					7	Sewage lagoons		Pair with seven 3/4 grown ducklings on 27 April 2000			Gregory Mutumi	1
6978	22078	Botswana Master File NERCSv8	732	R99-732	Dendrocygna viduata		Anatidae	R 99		5	5	2000	2228B2	-22.125	28.875	2		Botswana	Talana Marsh, 2228B2	C.A. Brewster					9	Rural, Seasonal marsh		c. 5days old + adult. Egglaying presumably April. Time 17:30. Alt. c.540m.			Gregory Mutumi	1
6979	22079	Botswana Master File NERCSv8	733	R99-733	Dendrocygna viduata		Anatidae	R 99		7	5	2000	2425D2	-24.625	25.875	2		Botswana	8km from Gaborone on Molepolole road, 2425D2	D. Simic					10	Rural, Roadside pool		female + 10 small ducklings			Gregory Mutumi	1
6980	22080	Botswana Master File NERCSv8	734	R99-734	Dendrocygna viduata		Anatidae	R 99		7	5	2000	2227D4	-22.875	27.875	2		Botswana	Lerala Pan, 2227D4	C.A. Brewster					2	Rural, Large seasonal pan		Young c. 3-4 weeks old with adult pair. Egg laying presumably March. Time 09:00. Alt c.825m.			Gregory Mutumi	1
6981	22081	Botswana Master File NERCSv8	735	R99-735	Dendrocygna viduata		Anatidae	R 99		24	5	2000	1824C1	-18.625	24.125	2		Botswana	Hawey Pan Savuti, 1824C1	S. Tyler					11	Seasonal Pan, Rural		Two adults with 11, 2/3 grown ducklings			Gregory Mutumi	1
6982	22082	Botswana Master File NERCSv8	736	R99-736	Dendrocygna viduata		Anatidae	R 99		25	5	2000	1823B4	-18.375	23.875	2		Botswana	Linyanti, 1823B4	S. Tyler					3	Rural, Ephemeral pan in mopane wood.		Adult with 3 ducklings (1-2 weeks old)			Gregory Mutumi	1
6983	21034	Botswana Master File NERCSv8	737	R99-737	Dendrocygna bicolor		Anatidae	R 100		28	8	1960						Botswana	Maun BP	E.A Zaloumis						Rural, Nat. Mus Byo		young downy flank feathers			Gregory Mutumi	1
6984	21042	Botswana Master File NERCSv8	738	R99-738	Dendrocygna bicolor		Anatidae	R 100		28	5	1969	22"30S	22.5	22.666			Botswana	Ngamiland, 22"30S, 22"40E S.W lake Ngami	A.J. Tree					5	Rural, in shallow muddy waters with patches of floating grass.		1/2 grown. Time PM.			Gregory Mutumi	1
6985	21392	Botswana Master File NERCSv8	739	R99-739	Dendrocygna viduata		Anatidae	R 100		4	11	1984	2022B	-20.25	22.75	2		Botswana	Lake Ngami, river mouth, 2022B	Ken Oake & Mark Muller			1	8		Rural		1 nest			Gregory Mutumi	1
6986	21032	Botswana Master File NERCSv8	740	R99-740	Dendocygna bicolor		Anatidae	R 100		19	4	2000	2227D4	-22.875	27.875	2		Botswana	Lerala (Lekadiba) Pan, 2227D4	C.A. Brewster					7	Rural, Large seasonal pan		c. week old with pair adult. Egg-laying presumably March. Time 15:00. Alt. c850m.			Gregory Mutumi	1
6987	22083	Botswana Master File NERCSv8	741	R99-741	Dendrocygna viduata		Anatidae	R 100		10	5	2000	2026A	-20.2258	26.265	2	Nata bird sanctuar coordinates	Botswana	Nata Sanctuary, 2026A	Ken Oake					10			With pair.			Gregory Mutumi	1
6988	22084	Botswana Master File NERCSv8	742	R99-742	Dendrocygna viduata		Anatidae	R 100		7	7	2000	1923C	-19.75	23.25	2		Botswana	Boro river, 1923C	Ken Oake								2 pairs with ducklings.			Gregory Mutumi	1
7420	23239	Botswana Master File NERCSv8	Babbler 19	Babbler 19-6	Oxyura maccoa		Anatidae		1989-10-15	15	10	1989	2424D	-24.75	24.75	2		Botswana	JWANENG, BOTSWANA	MJS					6			F swimming with 6 very young ducklings; day not specified			Phelisa Hans
7485	10363	Botswana Master File NERCSv8	Babbler 21 & 22	Babbler 21 & 22-2	Anas capensis		Anatidae		1990-08-15	15	8	1990	2424D	-24.75	24.75	2		Botswana	JWANENG, BOTSWANA	MJS					6			Pair with very small duckling on golf club dam			Phelisa Hans
7598	22006	Botswana Master File NERCSv8	Babbler 26-27	Babbler 26-27-5	Dendrocygna viduata		Anatidae		1993-03-04	4	3	1993	2227C	-22.75	27.25	2		Botswana	NR RAMOKGONAMI, BOTSWANA	CAB					7			Pair with 7 downy chicks +/-2 weeks old			Phelisa Hans
7599	23534	Botswana Master File NERCSv8	Babbler 26-27	Babbler 26-27-8	Oxyura maccoa		Anatidae		1993-04-11	11	4	1993	2227C	-22.75	27.25	2		Botswana	NR RAMOKGONAMI, BOTSWANA	CAB					1			Female with 10 one week old ducklings			Phelisa Hans
7663	25218	Botswana Master File NERCSv8	Babbler 31	Babbler 31-8	Tadorna cana		Anatidae		1994-11-15	15	11	1994	2424D	-24.75	24.75	2		Botswana	JWANENG, BOTSWANA	MJS					6			Parent with 6 very youngducklings			Phelisa Hans
7700	16891	Botswana Master File NERCSv8	Babbler 32	Babbler 32-8	Anas sparsa		Anatidae		1996-08-08	8	8	1996	2426D	-24.75	26.75	2		Botswana	MARICO R., BOTSWANA	SJT					5			3 adults, 5 tiny ducklings < 1 wk old. Second breeding record Botswana			Phelisa Hans
7922	22087	Botswana Master File NERCSv8	Babbler 45	Babbler 45-17	Dendrocygna viduata		Anatidae		2004-07-03	3	7	2004						Botswana	SMALL DAM NEAR MOKOLODI, BOTSWANA	MLJ					11			Pair with 11 ducklings(only one on 14March)			Phelisa Hans
7923	22088	Botswana Master File NERCSv8	Babbler 45	Babbler 45-18	Dendrocygna viduata		Anatidae		2004-07-19	19	7	2004	2127A	-21.367	27.4283	3		Botswana	SHASHE DAM, BOTSWANA	PD'A					3			Adults with 3 tiny ducklings			Phelisa Hans
7924	25648	Botswana Master File NERCSv8	Babbler 45	Babbler 45-20	Thalassornis leuconotus		Anatidae		2003-08-04	4	8	2003						Botswana	MOHEMBO, BOTSWANA	SJ/CS					3			Pair with 3 (1-2 week old) ducklings			Phelisa Hans
7925	25649	Botswana Master File NERCSv8	Babbler 45	Babbler 45-21	Thalassornis leuconotus		Anatidae		2003-08-04	4	8	2003						Botswana	MOHEMBO, BOTSWANA	SJ/CS					6			Pair with 6 recently hatched duckling			Phelisa Hans
7926	25242	Botswana Master File NERCSv8	Babbler 45	Babbler 45-22	Tadorna cana		Anatidae		2004-04-28	28	4	2004						Botswana	BELOW NGOTWANE DAM WALL, BOTSWANA	DG/MGG					8			Pair with 8 small ducklings			Phelisa Hans
7927	25243	Botswana Master File NERCSv8	Babbler 45	Babbler 45-23	Tadorna cana		Anatidae		2004-07-21	21	7	2004						Botswana	LOBATSE, S.P., BOTSWANA	LT/SJT					3			Pair with three small (1-2 week) ducklings			Phelisa Hans
7928	7696	Botswana Master File NERCSv8	Babbler 45	Babbler 45-24	Alopochen aegyptiaca		Anatidae		2004-07-11	11	7	2004	2426A3	-24.375	26.125	2		Botswana	BOKAA DAM, BOTSWANA	CAB					1			Pair with one tiny gosling			Phelisa Hans
7929	7695	Botswana Master File NERCSv8	Babbler 45	Babbler 45-25	Alopochen aegyptiaca		Anatidae		2004-04-29	29	4	2004	2127A	-21.367	27.4283	3		Botswana	SHASHE DAM, BOTSWANA	PD'A					3			Pair with 3 small goslings			Phelisa Hans
7930	7697	Botswana Master File NERCSv8	Babbler 45	Babbler 45-26	Alopochen aegyptiaca		Anatidae		2004-09-09	9	9	2004						Botswana	MOGOBANE DAM, BOTSWANA	SJT					7			Adult with seven large goslings			Phelisa Hans
7931	16902	Botswana Master File NERCSv8	Babbler 45	Babbler 45-27	Anas sparsa		Anatidae		2004-09-06	6	9	2004	2425C4	-24.875	25.375	2		Botswana	BATHOEN DAN KANYE, BOTSWANA	SJ/LT					3			Adult with three well-grown ducklings			Phelisa Hans
7932	9409	Botswana Master File NERCSv8	Babbler 45	Babbler 45-28	Anas capensis		Anatidae		2004-07-21	21	7	2004						Botswana	LOBATSE, S.P., BOTSWANA	LT/SJT					14			Adults with 14 half-grown ducklings			Phelisa Hans
7933	9410	Botswana Master File NERCSv8	Babbler 45	Babbler 45-29	Anas capensis		Anatidae		2004-07-21	21	7	2004						Botswana	LOBATSE, S.P., BOTSWANA	LT/SJT					5			Pair with five very small ducklings			Phelisa Hans
7934	11368	Botswana Master File NERCSv8	Babbler 45	Babbler 45-30	Anas hottentota		Anatidae		2004-07-29	29	7	2004	2127A	-21.367	27.4283	3		Botswana	SHASHE DAM, BOTSWANA	SJT					3			Adult with 3 half-grown ducklings			Phelisa Hans
7935	11160	Botswana Master File NERCSv8	Babbler 45	Babbler 45-31	Anas erythrorhyncha		Anatidae		2003-07-31	31	7	2003						Botswana	MOHEMBO, BOTSWANA	CS					4			Pair with four small ducklings			Phelisa Hans
7936	11162	Botswana Master File NERCSv8	Babbler 45	Babbler 45-32	Anas erythrorhyncha		Anatidae		2004-07-29	29	7	2004	2127A	-21.367	27.4283	3		Botswana	SHASHE DAM, BOTSWANA	SJT					8			2 broods of 8 half-grown young			Phelisa Hans
7937	22648	Botswana Master File NERCSv8	Babbler 45	Babbler 45-33	Netta erythrophthalma		Anatidae		2004-08-15	15	8	2004						Botswana	JAO CONCESSION, OKAVANGO DELTA, BOTSWANA	GA								Nests			Phelisa Hans
7981	21135	Botswana Master File NERCSv8	Babbler 48	Babbler 48-8	Dendrocygna bicolor		Anatidae		2004-12-04	4	15	2004						Botswana	LAKE NGAMI, BOTSWANA	CAB				10				Nest with 10 eggs in hollow in damp grass			Phelisa Hans
7982	21114	Botswana Master File NERCSv8	Babbler 48	Babbler 48-9	Dendrocygna bicolor		Anatidae		2006-04-28	28	4	2004						Botswana	JACK'S CAMP, MAKGADIKGADI PANS, BOTSWANA	CAB					9			Pair adults with 9 young, ca. 2-3 weeks old			Phelisa Hans
7983	24490	Botswana Master File NERCSv8	Babbler 48	Babbler 48-10	Sarkidiornis melanotos		Anatidae		2006-03-05	5	6	2006						Botswana	DAM IN KOPONG HILLS, BOTSWANA	CAB					2			2 ducklings (3-4 weeks old)			Phelisa Hans
7984	13412	Botswana Master File NERCSv8	Babbler 48	Babbler 48-12	Anas smithii		Anatidae		2006-03-12	12	3	2006						Botswana	THIPE PAN, NEAR MMATHETHE, BOTSWANA	not given					5			Adult with 5 tiny young			Phelisa Hans
7985	23974	Master file_Harrismith cards 20-05-13	171d		Plectropterus gambensis		Anatidae	116		10	6	1990						South Africa	Thompson dam						11	dam		Imm's. ELT3127BD			Samantha Harebottle
7985	23289	Botswana Master File NERCSv8	Babbler 48	Babbler 48-13	Oxyura maccoa		Anatidae		2006-04-15	15	4	2006						Botswana	NEAR JACK'S CAMP, MAKGADIKGADI PANS, BOTSWANA	RB					8			8 tiny young with pair adults			Phelisa Hans
7986	23290	Botswana Master File NERCSv8	Babbler 48	Babbler 48-14	Oxyura maccoa		Anatidae		2006-05-14	14	5	2006						Botswana	HILDAVALE, BOTSWANA	CAB					3			3 tiny young (5-7 days old) with adult female on small dam			Phelisa Hans
8060	9418	Botswana Master File NERCSv8	Babbler 51	Babbler 51-8	Anas capensis		Anatidae		2008-07-11	11	7	2008		-24.8721	25.8879	2		Botswana	RAMOTSWA S.P., BOTSWANA	LT/SJT/CAB			2	6+8	4			Two nests in clumps of vegetation on bund between lagoons Adult incubating 6 eggs and another 8 eggs; also brood of 4 ducklings			Phelisa Hans
8061	9419	Botswana Master File NERCSv8	Babbler 51	Babbler 51-9	Anas capensis		Anatidae		2008-07-13	13	7	2008		-24.8721	25.8879	2		Botswana	RAMOTSWA S.P., BOTSWANA	CAB					8			Brood of 4 newly hatched young and a brood of 4 ducklings ca. 10 days			Phelisa Hans
8062	25245	Botswana Master File NERCSv8	Babbler 51	Babbler 51-10	Tadorna cana		Anatidae		2008-01-12	12	1	2008						Botswana	LOBATSE S.P., BOTSWANA	SJT					4			Brood of 4 half-grown ducklings on one lagoon			Phelisa Hans
8063	22649	Botswana Master File NERCSv8	Babbler 51	Babbler 51-11	Netta erythrophthalma		Anatidae		2008-01-28	28	1	2008						Botswana	MAUN S.P., BOTSWANA	SJT/LT					2 TO 3			Pair with small duckling on outflow pond from sewage ponds			Phelisa Hans
8075	11371	Botswana Master File NERCSv8	Babbler 52	Babbler 52-3	Anas hottentota		Anatidae		2008-03-03	3	3	2008						Botswana	GABORONE GAME RESERVE, BOTSWANA	DG,MGG					5			Adult with 5 ducklings			Phelisa Hans
8076	11372	Botswana Master File NERCSv8	Babbler 52	Babbler 52-4	Anas hottentota		Anatidae		2008-03-03	3	3	2008						Botswana	GABORONE GAME RESERVE, BOTSWANA	DG,MGG					3			Adult with 3 ducklings			Phelisa Hans
8107	24078	Botswana Master File NERCSv8	Babbler 53	Babbler 53-1	Plectropterus gambensis		Anatidae		2009-07-25	25	7	2009						Botswana	CHOBE RIVER, BOTSWANA	PL					2			Adults with 2 goslings			Phelisa Hans
8108	13413	Botswana Master File NERCSv8	Babbler 53	Babbler 53-2	Anas smithii		Anatidae		2009-08-10	10	8	2009		-20.2258	26.265	2	Nata bird sanctuar coordinates	Botswana	NATA SANCTUARY, BOTSWANA	CAB					3,8,10			3 pairs with 3, 8 and 10 young, 10-15 days old			Phelisa Hans
8109	11169	Botswana Master File NERCSv8	Babbler 53	Babbler 53-3	Anas erythrorhyncha		Anatidae		2009-08-10	10	8	2009						Botswana	WEST OF NATA, BOTSWANA	CAB					9			Pair with 9 young, circa 10 days old			Phelisa Hans
8110	11168	Botswana Master File NERCSv8	Babbler 53	Babbler 53-4	Anas erythrorhyncha		Anatidae		2009-06-20	20	6	2009						Botswana	MABULE DAM ON MOLOPO RIVER, BOTSWANA	CAB					6*			2 groups of 6 young 3-4 weeks old			Phelisa Hans
8153	22093	Botswana Master File NERCSv8	Babbler 54	Babbler 54-1	Dendrocygna viduata		Anatidae		2010-01-23	23	1	2010	2426A3	-24.375	26.125	2		Botswana	THAGALE DAM, BOTSWANA	CAB					9			Pair adults with 9 tiny ducklings, 5 days old			Phelisa Hans
8154	7711	Botswana Master File NERCSv8	Babbler 54	Babbler 54-2	Alopochen aegyptiaca		Anatidae		2010-01-10	10	1	2010	2426A3	-24.375	26.125	2		Botswana	BOKAA DAM, BOTSWANA	CAB					8			Pair adults with 8 ducklings ca.5 days old			Phelisa Hans
8155	11170	Botswana Master File NERCSv8	Babbler 54	Babbler 54-3	Anas erythrorhyncha		Anatidae		2010-02-03	3	2	2010						Botswana	TAKATOKWANE PAN, BOTSWANA	CAB					5			Adult with 5 ducklings ca.3 weeks old			Phelisa Hans
8180	7714	Botswana Master File NERCSv8	Babbler 55	Babbler 55-1	Alopochen aegyptiaca		Anatidae		2010-07-11	11	7	2010	2426A3	-24.375	26.125	2		Botswana	THAGALE DAM, BOTSWANA	CAB					5			pair of adults with 5 young, <10 daysold			Phelisa Hans
8181	7715	Botswana Master File NERCSv8	Babbler 55	Babbler 55-2	Alopochen aegyptiaca		Anatidae		2010-07-22	22	7	2010	2426A3	-24.375	26.125	2		Botswana	BOKAA DAM, BOTSWANA	CAB					7			pair with 7 young,ca. 10 days old			Phelisa Hans
8182	7717	Botswana Master File NERCSv8	Babbler 55	Babbler 55-3	Alopochen aegyptiaca		Anatidae		2010-09-13	13	9	2010						Botswana	MAHALAPYE S.P., BOTSWANA	PD'A					11			Pair with 11 goslings			Phelisa Hans
8183	7718	Botswana Master File NERCSv8	Babbler 55	Babbler 55-4	Alopochen aegyptiaca		Anatidae		2010-09-24	14	9	2010		-19.2405	23.357	2	http://www.wildlifephotography.nl/moremi/gps-waypoints	Botswana	NEAR THIRD BRIDGE, MOREMI, BOTSWANA	PN/RS					6			Pair with 6 goslings			Phelisa Hans
8184	19695	Botswana Master File NERCSv8	Babbler 55	Babbler 55-5	Anas undulata		Anatidae		2010-07-20	20	7	2010						Botswana	KGORO PAN, BOTSWANA	CAB					6			2 adults + 6 young, ca. one month old			Phelisa Hans
8185	11172	Botswana Master File NERCSv8	Babbler 55	Babbler 55-6	Anas erythrorhyncha		Anatidae		2010-06-12	12	6	2010						Botswana	SOJWE PAN, BOTSWANA	CAB					7			Adult with 7 ducklings < 5 days old			Phelisa Hans
8186	13414	Botswana Master File NERCSv8	Babbler 55	Babbler 55-7	Anas smithii		Anatidae		2010-08-21	21	8	2010						Botswana	SOJWE PAN, BOTSWANA	CAB					3			1 adult + 3 ducklings, circa 1 week old			Phelisa Hans
8342	9356	Botswana Master File NERCSv8	Oake	Oake-124	Anas capensis		Anatidae	98	25.05.97	25	5	1997	2026A1	-20.2258	26.265	2	Nata bird sanctuar coordinates	Botswana	Nata Sanctuary	Ken Oake					15	Rural		This species breeds mainly over winter, from July to September			Rheinardt Scholtz
8343	9357	Botswana Master File NERCSv8	Oake	Oake-125	Anas capensis		Anatidae	98	25.05.97	25	5	1997	2026A1	-20.2258	26.265	2	Nata bird sanctuar coordinates	Botswana	Nata Sanctuary	Ken Oake					7	Rural		This species breeds mainly over winter, from July to September			Rheinardt Scholtz
8344	9377	Botswana Master File NERCSv8	Oake	Oake-126	Anas capensis		Anatidae	98	24.10.97	24	10	1997	2026A1	-20.2258	26.265	2	Nata bird sanctuar coordinates	Botswana	Nata Sanctuary	Ken Oake					5	Rural		About a week old. This species breeds mainly over winter, from July to September			Rheinardt Scholtz
8345	9378	Botswana Master File NERCSv8	Oake	Oake-127	Anas capensis		Anatidae	98	24.10.97	24	10	1997	2026A1	-20.2258	26.265	2	Nata bird sanctuar coordinates	Botswana	Nata Sanctuary	Ken Oake					8	Rural		A few days old. This species breeds mainly over winter, from July to September			Rheinardt Scholtz
8346	9379	Botswana Master File NERCSv8	Oake	Oake-128	Anas capensis		Anatidae	98	24.10.97	24	10	1997	2026A1	-20.2258	26.265	2	Nata bird sanctuar coordinates	Botswana	Nata Sanctuary	Ken Oake					14	Rural		4-6 weeks old? 2 broods. This species breeds mainly over winter, from July to September			Rheinardt Scholtz
8347	9380	Botswana Master File NERCSv8	Oake	Oake-129	Anas capensis		Anatidae	98	24.10.97	24	10	1997	2026A1	-20.2258	26.265	2	Nata bird sanctuar coordinates	Botswana	Nata Sanctuary	Ken Oake					6	Rural		About a week old. This species breeds mainly over winter, from July to September			Rheinardt Scholtz
8348	9381	Botswana Master File NERCSv8	Oake	Oake-130	Anas capensis		Anatidae	98	24.10.97	24	10	1997	2026A1	-20.2258	26.265	2	Nata bird sanctuar coordinates	Botswana	Nata Sanctuary	Ken Oake					5	Rural		About a week old. This species breeds mainly over winter, from July to September			Rheinardt Scholtz
8349	9411	Botswana Master File NERCSv8	Oake	Oake-131	Anas capensis		Anatidae	98	14.07.05	14	7	2005	1923C4	-19.9583	23.4134	1		Botswana	Maun Sewage Ponds	Ken Oake		1		8		Rural		This species breeds mainly over winter, from July to September			Rheinardt Scholtz
8350	9412	Botswana Master File NERCSv8	Oake	Oake-132	Anas capensis		Anatidae	98	14.07.05	14	7	2005	1923C4	-19.9583	23.4134	1		Botswana	Maun Sewage Ponds	Ken Oake		1		5		Rural		This species breeds mainly over winter, from July to September			Rheinardt Scholtz
8351	10591	Botswana Master File NERCSv8	Oake	Oake-133	Anas erythrorhyncha		Anatidae	97	22.02.86	22	2	1986	2024B1	-20.1294	24.7677	3		Botswana	Kudiakam Pans	Ken Oake					8	Rural		Parent with 8 newly -hatched chicks. A typical summer breeder, nesting at ephemeral pans from December to March, but at permanent waterbodies (such as Lake Ngami) during early summer.			Rheinardt Scholtz
8352	10882	Botswana Master File NERCSv8	Oake	Oake-134	Anas erythrorhyncha		Anatidae	97	02.09.89	02	9	1989	1923C4	-19.3862	22.9889	4		Botswana	Boro River	Ken Oake					24	Rural		About 24 very young chicks. A typical summer breeder, nesting at ephemeral pans from December to March, but at permanent waterbodies (such as Lake Ngami) during early summer.			Rheinardt Scholtz
8353	10884	Botswana Master File NERCSv8	Oake	Oake-135	Anas erythrorhyncha		Anatidae	97	14.10.89	14	10	1989	2022B4	-20.462	22.7986	3		Botswana	Lake Ngami	Ken Oake					8	Rural		Parent with 8 very young ducklings. A typical summer breeder, nesting at ephemeral pans from December to March, but at permanent waterbodies (such as Lake Ngami) during early summer.			Rheinardt Scholtz
8354	11128	Botswana Master File NERCSv8	Oake	Oake-136	Anas erythrorhyncha		Anatidae	97	05.03.00	05	3	2000	2022D2	-20.75	23.1	3		Botswana	Ngwako (Ngwaku, Mwaku) Pan	Ken Oake		1		9		Rural		A typical summer breeder, nesting at ephemeral pans from December to March, but at permanent waterbodies (such as Lake Ngami) during early summer.			Rheinardt Scholtz
8355	11129	Botswana Master File NERCSv8	Oake	Oake-137	Anas erythrorhyncha		Anatidae	97	05.03.00	05	3	2000	2022D2	-20.75	23.1	3		Botswana	Ngwako (Ngwaku, Mwaku) Pan	Ken Oake		1		10		Rural		A typical summer breeder, nesting at ephemeral pans from December to March, but at permanent waterbodies (such as Lake Ngami) during early summer.			Rheinardt Scholtz
8356	11130	Botswana Master File NERCSv8	Oake	Oake-138	Anas erythrorhyncha		Anatidae	97	11.03.00	11	3	2000	2022D2	-20.75	23.1	3		Botswana	Ngwako (Ngwaku, Mwaku) Pan	Ken Oake		1		1		Rural		Nest destroyed, possibly by cattle. Only 1 egg left. A typical summer breeder, nesting at ephemeral pans from December to March, but at permanent waterbodies (such as Lake Ngami) during early summer.			Rheinardt Scholtz
8357	11131	Botswana Master File NERCSv8	Oake	Oake-139	Anas erythrorhyncha		Anatidae	97	22.03.00	22	3	2000	2022D2	-20.75	23.1	3		Botswana	Ngwako (Ngwaku, Mwaku) Pan	Ken Oake		1		10		Rural		Nest 500m from water. A typical summer breeder, nesting at ephemeral pans from December to March, but at permanent waterbodies (such as Lake Ngami) during early summer.			Rheinardt Scholtz
8358	11142	Botswana Master File NERCSv8	Oake	Oake-140	Anas erythrorhyncha		Anatidae	97	30.04.00	30	4	2000	2022D2	-20.75	23.1	3		Botswana	Ngwako (Ngwaku, Mwaku) Pan	Ken Oake		1		13		Rural		A typical summer breeder, nesting at ephemeral pans from December to March, but at permanent waterbodies (such as Lake Ngami) during early summer.			Rheinardt Scholtz
8359	11156	Botswana Master File NERCSv8	Oake	Oake-141	Anas erythrorhyncha		Anatidae	97	09.01.01	09	1	2001	2022D2	-20.75	23.1	3		Botswana	Ngwako (Ngwaku, Mwaku) Pan	Ken Oake		1		11		Rural		A typical summer breeder, nesting at ephemeral pans from December to March, but at permanent waterbodies (such as Lake Ngami) during early summer.			Rheinardt Scholtz
8360	13381	Botswana Master File NERCSv8	Oake	Oake-142	Anas smithii		Anatidae	94	25.05.97	25	5	1997	2026A1	-20.2258	26.265	2	Nata bird sanctuar coordinates	Botswana	Nata Sanctuary	Ken Oake					8	Rural		There are insufficient breeding records for this species to determine the breeding season			Rheinardt Scholtz
8361	13403	Botswana Master File NERCSv8	Oake	Oake-143	Anas smithii		Anatidae	94	10.03.00	10	3	2000	2022D2	-20.75	23.1	3		Botswana	Ngwako (Ngwaku, Mwaku) Pan	Ken Oake		1		9		Rural		There are insufficient breeding records for this species to determine the breeding season			Rheinardt Scholtz
8362	13404	Botswana Master File NERCSv8	Oake	Oake-144	Anas smithii		Anatidae	94	16.04.00	16	4	2000	2022D2	-20.75	23.1	3		Botswana	Ngwako (Ngwaku, Mwaku) Pan	Ken Oake		1		3		Rural		There are insufficient breeding records for this species to determine the breeding season			Rheinardt Scholtz
8363	13405	Botswana Master File NERCSv8	Oake	Oake-145	Anas smithii		Anatidae	94	16.04.00	16	4	2000	2022D2	-20.75	23.1	3		Botswana	Ngwako (Ngwaku, Mwaku) Pan	Ken Oake		1		5		Rural		There are insufficient breeding records for this species to determine the breeding season			Rheinardt Scholtz
8364	13406	Botswana Master File NERCSv8	Oake	Oake-146	Anas smithii		Anatidae	94	16.04.00	16	4	2000	2022D2	-20.75	23.1	3		Botswana	Ngwako (Ngwaku, Mwaku) Pan	Ken Oake		1		5		Rural		There are insufficient breeding records for this species to determine the breeding season			Rheinardt Scholtz
8365	13408	Botswana Master File NERCSv8	Oake	Oake-147	Anas smithii		Anatidae	94	10.05.00	10	5	2000	2026A1	-20.2258	26.265	2	Nata bird sanctuar coordinates	Botswana	Nata Sanctuary	Ken Oake						Rural		Three pairs with young. There are insufficient breeding records for this species to determine the breeding season			Rheinardt Scholtz
8366	13415	Botswana Master File NERCSv8	Oake	Oake-148	Anas smithii		Anatidae	94	28.08.10	28	8	2010	2022B4	-20.462	22.7986	3		Botswana	Lake Ngami	Ken Oake		1		5		Rural		There are insufficient breeding records for this species to determine the breeding season			Rheinardt Scholtz
8367	13416	Botswana Master File NERCSv8	Oake	Oake-149	Anas smithii		Anatidae	94	19.09.10	19	9	2010	2022B4	-20.462	22.7986	3		Botswana	Lake Ngami	Ken Oake		1		7		Rural		There are insufficient breeding records for this species to determine the breeding season			Rheinardt Scholtz
8368	13417	Botswana Master File NERCSv8	Oake	Oake-150	Anas smithii		Anatidae	94	19.09.10	19	9	2010	2022B4	-20.462	22.7986	3		Botswana	Lake Ngami	Ken Oake		1		6		Rural		There are insufficient breeding records for this species to determine the breeding season			Rheinardt Scholtz
8846	21052	Botswana Master File NERCSv8	Oake	Oake-628	Dendrocygna bicolor		Anatidae	101	04.11.84	04	11	1984	2022B4	-20.462	22.7986	3		Botswana	Lake Ngami	Ken Oake		1		8		Rural		A summer breeder, preferring large waterbodies such as Lake Ngami. The onset of warmer weather in September sees an increase in nesting activity by many ducks, including this species. Fulvous Ducks have large clutches of eggs which are well-concealed in grass-lined nests.			Rheinardt Scholtz
8847	21105	Botswana Master File NERCSv8	Oake	Oake-629	Dendrocygna bicolor		Anatidae	103	10.05.00	10	5	2000	2026A1	-20.2258	26.265	2	Nata bird sanctuar coordinates	Botswana	Nata Sanctuary	Ken Oake						Rural		Pair with ducklings. A summer breeder, preferring large waterbodies such as Lake Ngami. The onset of warmer weather in September sees an increase in nesting activity by many ducks, including this species. Fulvous Ducks have large clutches of eggs which are well-concealed in grass-lined nests.			Rheinardt Scholtz
8848	21107	Botswana Master File NERCSv8	Oake	Oake-630	Dendrocygna bicolor		Anatidae	105	07.07.00	07	7	2000	1923C4	-19.3862	22.9889	4		Botswana	Boro River	Ken Oake						Rural		Two pairs with ducklings. A summer breeder, preferring large waterbodies such as Lake Ngami. The onset of warmer weather in September sees an increase in nesting activity by many ducks, including this species. Fulvous Ducks have large clutches of eggs which are well-concealed in grass-lined nests.			Rheinardt Scholtz
8849	21106	Botswana Master File NERCSv8	Oake	Oake-631	Dendrocygna bicolor		Anatidae	107	10.05.00	10	5	2000	2022B4	-20.462	22.7986	3		Botswana	Lake Ngami	Ken Oake					10	Rural		Group with 10 ducklings. A summer breeder, preferring large waterbodies such as Lake Ngami. The onset of warmer weather in September sees an increase in nesting activity by many ducks, including this species. Fulvous Ducks have large clutches of eggs which are well-concealed in grass-lined nests.			Rheinardt Scholtz
8850	21115	Botswana Master File NERCSv8	Oake	Oake-632	Dendrocygna bicolor		Anatidae	108	05.09.04	05	9	2004	2022B4	-20.462	22.7986	3		Botswana	Lake Ngami	Ken Oake		1		20		Rural		A summer breeder, preferring large waterbodies such as Lake Ngami. The onset of warmer weather in September sees an increase in nesting activity by many ducks, including this species. Fulvous Ducks have large clutches of eggs which are well-concealed in grass-lined nests.			Rheinardt Scholtz
8851	21116	Botswana Master File NERCSv8	Oake	Oake-633	Dendrocygna bicolor		Anatidae	109	20.09.04	20	9	2004	2022B4	-20.462	22.7986	3		Botswana	Lake Ngami	Ken Oake		1		5		Rural		A summer breeder, preferring large waterbodies such as Lake Ngami. The onset of warmer weather in September sees an increase in nesting activity by many ducks, including this species. Fulvous Ducks have large clutches of eggs which are well-concealed in grass-lined nests.			Rheinardt Scholtz
8852	21117	Botswana Master File NERCSv8	Oake	Oake-634	Dendrocygna bicolor		Anatidae	110	22.09.04	22	9	2004	2022B4	-20.462	22.7986	3		Botswana	Lake Ngami	Ken Oake		1		5		Rural		A summer breeder, preferring large waterbodies such as Lake Ngami. The onset of warmer weather in September sees an increase in nesting activity by many ducks, including this species. Fulvous Ducks have large clutches of eggs which are well-concealed in grass-lined nests.			Rheinardt Scholtz
8853	21118	Botswana Master File NERCSv8	Oake	Oake-635	Dendrocygna bicolor		Anatidae	111	22.09.04	22	9	2004	2022B4	-20.462	22.7986	3		Botswana	Lake Ngami	Ken Oake						Rural		Parent and ducklings. A summer breeder, preferring large waterbodies such as Lake Ngami. The onset of warmer weather in September sees an increase in nesting activity by many ducks, including this species. Fulvous Ducks have large clutches of eggs which are well-concealed in grass-lined nests.			Rheinardt Scholtz
8854	21119	Botswana Master File NERCSv8	Oake	Oake-636	Dendrocygna bicolor		Anatidae	112	24.09.04	24	9	2004	2022B4	-20.462	22.7986	3		Botswana	Lake Ngami	Ken Oake		1		8		Rural		A summer breeder, preferring large waterbodies such as Lake Ngami. The onset of warmer weather in September sees an increase in nesting activity by many ducks, including this species. Fulvous Ducks have large clutches of eggs which are well-concealed in grass-lined nests.			Rheinardt Scholtz
8855	21120	Botswana Master File NERCSv8	Oake	Oake-637	Dendrocygna bicolor		Anatidae	113	24.09.04	24	9	2004	2022B4	-20.462	22.7986	3		Botswana	Lake Ngami	Ken Oake		1		3		Rural		A summer breeder, preferring large waterbodies such as Lake Ngami. The onset of warmer weather in September sees an increase in nesting activity by many ducks, including this species. Fulvous Ducks have large clutches of eggs which are well-concealed in grass-lined nests.			Rheinardt Scholtz
8856	21121	Botswana Master File NERCSv8	Oake	Oake-638	Dendrocygna bicolor		Anatidae	114	28.09.04	28	9	2004	2022B4	-20.462	22.7986	3		Botswana	Lake Ngami	Ken Oake		1		Eggs		Rural		Eggs hatching. A summer breeder, preferring large waterbodies such as Lake Ngami. The onset of warmer weather in September sees an increase in nesting activity by many ducks, including this species. Fulvous Ducks have large clutches of eggs which are well-concealed in grass-lined nests.			Rheinardt Scholtz
8857	21122	Botswana Master File NERCSv8	Oake	Oake-639	Dendrocygna bicolor		Anatidae	115	28.09.04	28	9	2004	2022B4	-20.462	22.7986	3		Botswana	Lake Ngami	Ken Oake		1		10		Rural		A summer breeder, preferring large waterbodies such as Lake Ngami. The onset of warmer weather in September sees an increase in nesting activity by many ducks, including this species. Fulvous Ducks have large clutches of eggs which are well-concealed in grass-lined nests.			Rheinardt Scholtz
8858	21123	Botswana Master File NERCSv8	Oake	Oake-640	Dendrocygna bicolor		Anatidae	116	28.09.04	28	9	2004	2022B4	-20.462	22.7986	3		Botswana	Lake Ngami	Ken Oake		1		10		Rural		A summer breeder, preferring large waterbodies such as Lake Ngami. The onset of warmer weather in September sees an increase in nesting activity by many ducks, including this species. Fulvous Ducks have large clutches of eggs which are well-concealed in grass-lined nests.			Rheinardt Scholtz
8859	21124	Botswana Master File NERCSv8	Oake	Oake-641	Dendrocygna bicolor		Anatidae	117	01.10.04	01	10	2004	2022B4	-20.462	22.7986	3		Botswana	Lake Ngami	Ken Oake					6	Rural		Parent with 6 ducklings. A summer breeder, preferring large waterbodies such as Lake Ngami. The onset of warmer weather in September sees an increase in nesting activity by many ducks, including this species. Fulvous Ducks have large clutches of eggs which are well-concealed in grass-lined nests.			Rheinardt Scholtz
8860	21125	Botswana Master File NERCSv8	Oake	Oake-642	Dendrocygna bicolor		Anatidae	118	01.10.04	01	10	2004	2022B4	-20.462	22.7986	3		Botswana	Lake Ngami	Ken Oake		1		15		Rural		A summer breeder, preferring large waterbodies such as Lake Ngami. The onset of warmer weather in September sees an increase in nesting activity by many ducks, including this species. Fulvous Ducks have large clutches of eggs which are well-concealed in grass-lined nests.			Rheinardt Scholtz
8861	21126	Botswana Master File NERCSv8	Oake	Oake-643	Dendrocygna bicolor		Anatidae	119	01.10.04	01	10	2004	2022B4	-20.462	22.7986	3		Botswana	Lake Ngami	Ken Oake		1		17		Rural		A summer breeder, preferring large waterbodies such as Lake Ngami. The onset of warmer weather in September sees an increase in nesting activity by many ducks, including this species. Fulvous Ducks have large clutches of eggs which are well-concealed in grass-lined nests.			Rheinardt Scholtz
8862	21127	Botswana Master File NERCSv8	Oake	Oake-644	Dendrocygna bicolor		Anatidae	120	03.10.04	03	10	2004	2022B4	-20.462	22.7986	3		Botswana	Lake Ngami	Ken Oake		1		4		Rural		A summer breeder, preferring large waterbodies such as Lake Ngami. The onset of warmer weather in September sees an increase in nesting activity by many ducks, including this species. Fulvous Ducks have large clutches of eggs which are well-concealed in grass-lined nests.			Rheinardt Scholtz
8863	21128	Botswana Master File NERCSv8	Oake	Oake-645	Dendrocygna bicolor		Anatidae	121	05.10.04	05	10	2004	2022B4	-20.462	22.7986	3		Botswana	Lake Ngami	Ken Oake		1		10		Rural		A summer breeder, preferring large waterbodies such as Lake Ngami. The onset of warmer weather in September sees an increase in nesting activity by many ducks, including this species. Fulvous Ducks have large clutches of eggs which are well-concealed in grass-lined nests.			Rheinardt Scholtz
8864	21129	Botswana Master File NERCSv8	Oake	Oake-646	Dendrocygna bicolor		Anatidae	122	05.10.04	05	10	2004	2022B4	-20.462	22.7986	3		Botswana	Lake Ngami	Ken Oake						Rural		Parent with 15-20 ducklings. A summer breeder, preferring large waterbodies such as Lake Ngami. The onset of warmer weather in September sees an increase in nesting activity by many ducks, including this species. Fulvous Ducks have large clutches of eggs which are well-concealed in grass-lined nests.			Rheinardt Scholtz
8865	21130	Botswana Master File NERCSv8	Oake	Oake-647	Dendrocygna bicolor		Anatidae	123	17.10.04	17	10	2004	2022B4	-20.462	22.7986	3		Botswana	Lake Ngami	Ken Oake		1		17		Rural		A summer breeder, preferring large waterbodies such as Lake Ngami. The onset of warmer weather in September sees an increase in nesting activity by many ducks, including this species. Fulvous Ducks have large clutches of eggs which are well-concealed in grass-lined nests.			Rheinardt Scholtz
8866	21131	Botswana Master File NERCSv8	Oake	Oake-648	Dendrocygna bicolor		Anatidae	124	17.10.04	17	10	2004	2022B4	-20.462	22.7986	3		Botswana	Lake Ngami	Ken Oake		1		1		Rural		A summer breeder, preferring large waterbodies such as Lake Ngami. The onset of warmer weather in September sees an increase in nesting activity by many ducks, including this species. Fulvous Ducks have large clutches of eggs which are well-concealed in grass-lined nests.			Rheinardt Scholtz
8867	21132	Botswana Master File NERCSv8	Oake	Oake-649	Dendrocygna bicolor		Anatidae	125	31.10.04	31	10	2004	2022B4	-20.462	22.7986	3		Botswana	Lake Ngami	Ken Oake		1		21		Rural		A summer breeder, preferring large waterbodies such as Lake Ngami. The onset of warmer weather in September sees an increase in nesting activity by many ducks, including this species. Fulvous Ducks have large clutches of eggs which are well-concealed in grass-lined nests.			Rheinardt Scholtz
8868	21133	Botswana Master File NERCSv8	Oake	Oake-650	Dendrocygna bicolor		Anatidae	126	31.10.04	31	10	2004	2022B4	-20.462	22.7986	3		Botswana	Lake Ngami	Ken Oake		1		19		Rural		A summer breeder, preferring large waterbodies such as Lake Ngami. The onset of warmer weather in September sees an increase in nesting activity by many ducks, including this species. Fulvous Ducks have large clutches of eggs which are well-concealed in grass-lined nests.			Rheinardt Scholtz
8869	21134	Botswana Master File NERCSv8	Oake	Oake-651	Dendrocygna bicolor		Anatidae	127	31.10.04	31	10	2004	2022B4	-20.462	22.7986	3		Botswana	Lake Ngami	Ken Oake		1		4		Rural		A summer breeder, preferring large waterbodies such as Lake Ngami. The onset of warmer weather in September sees an increase in nesting activity by many ducks, including this species. Fulvous Ducks have large clutches of eggs which are well-concealed in grass-lined nests.			Rheinardt Scholtz
8870	21136	Botswana Master File NERCSv8	Oake	Oake-652	Dendrocygna bicolor		Anatidae	129	01.04.06	01	4	2006	2022B4	-20.462	22.7986	3		Botswana	Lake Ngami	Ken Oake		1		5		Rural		A summer breeder, preferring large waterbodies such as Lake Ngami. The onset of warmer weather in September sees an increase in nesting activity by many ducks, including this species. Fulvous Ducks have large clutches of eggs which are well-concealed in grass-lined nests.			Rheinardt Scholtz
8871	21137	Botswana Master File NERCSv8	Oake	Oake-653	Dendrocygna bicolor		Anatidae	130	09.04.06	09	4	2006	2022B4	-20.462	22.7986	3		Botswana	Lake Ngami	Ken Oake						Rural		Parent with newly hatched ducklings. A summer breeder, preferring large waterbodies such as Lake Ngami. The onset of warmer weather in September sees an increase in nesting activity by many ducks, including this species. Fulvous Ducks have large clutches of eggs which are well-concealed in grass-lined nests.			Rheinardt Scholtz
8872	21138	Botswana Master File NERCSv8	Oake	Oake-654	Dendrocygna bicolor		Anatidae	131	23.12.06	23	12	2006	2022B4	-20.462	22.7986	3		Botswana	Lake Ngami	Ken Oake		1		8		Rural		A summer breeder, preferring large waterbodies such as Lake Ngami. The onset of warmer weather in September sees an increase in nesting activity by many ducks, including this species. Fulvous Ducks have large clutches of eggs which are well-concealed in grass-lined nests.			Rheinardt Scholtz
8873	21139	Botswana Master File NERCSv8	Oake	Oake-655	Dendrocygna bicolor		Anatidae	133	05.01.07	05	1	2007	2022B4	-20.462	22.7986	3		Botswana	Lake Ngami	Ken Oake		1		10		Rural		A summer breeder, preferring large waterbodies such as Lake Ngami. The onset of warmer weather in September sees an increase in nesting activity by many ducks, including this species. Fulvous Ducks have large clutches of eggs which are well-concealed in grass-lined nests.			Rheinardt Scholtz
8874	21140	Botswana Master File NERCSv8	Oake	Oake-656	Dendrocygna bicolor		Anatidae	134	20.01.07	20	1	2007	2022B4	-20.462	22.7986	3		Botswana	Lake Ngami	Ken Oake		1		12		Rural		A summer breeder, preferring large waterbodies such as Lake Ngami. The onset of warmer weather in September sees an increase in nesting activity by many ducks, including this species. Fulvous Ducks have large clutches of eggs which are well-concealed in grass-lined nests.			Rheinardt Scholtz
8875	21141	Botswana Master File NERCSv8	Oake	Oake-657	Dendrocygna bicolor		Anatidae	135	28.01.07	28	1	2007	2022B4	-20.462	22.7986	3		Botswana	Lake Ngami	Ken Oake		1				Rural		Eggs all hatched. A summer breeder, preferring large waterbodies such as Lake Ngami. The onset of warmer weather in September sees an increase in nesting activity by many ducks, including this species. Fulvous Ducks have large clutches of eggs which are well-concealed in grass-lined nests.			Rheinardt Scholtz
8876	21144	Botswana Master File NERCSv8	Oake	Oake-658	Dendrocygna bicolor		Anatidae	136	11.11.07	11	11	2007	2022B4	-20.462	22.7986	3		Botswana	Lake Ngami	Ken Oake		1		7		Rural		A summer breeder, preferring large waterbodies such as Lake Ngami. The onset of warmer weather in September sees an increase in nesting activity by many ducks, including this species. Fulvous Ducks have large clutches of eggs which are well-concealed in grass-lined nests.			Rheinardt Scholtz
8877	21145	Botswana Master File NERCSv8	Oake	Oake-659	Dendrocygna bicolor		Anatidae	137	18.11.07	18	11	2007	2022B4	-20.462	22.7986	3		Botswana	Lake Ngami	Ken Oake		1		5		Rural		A summer breeder, preferring large waterbodies such as Lake Ngami. The onset of warmer weather in September sees an increase in nesting activity by many ducks, including this species. Fulvous Ducks have large clutches of eggs which are well-concealed in grass-lined nests.			Rheinardt Scholtz
8878	21146	Botswana Master File NERCSv8	Oake	Oake-660	Dendrocygna bicolor		Anatidae	138	02.12.07	02	12	2007	2022B4	-20.462	22.7986	3		Botswana	Lake Ngami	Ken Oake		1		1		Rural		A summer breeder, preferring large waterbodies such as Lake Ngami. The onset of warmer weather in September sees an increase in nesting activity by many ducks, including this species. Fulvous Ducks have large clutches of eggs which are well-concealed in grass-lined nests.			Rheinardt Scholtz
8879	21147	Botswana Master File NERCSv8	Oake	Oake-661	Dendrocygna bicolor		Anatidae	139	15.12.07	15	12	2007	2022B4	-20.462	22.7986	3		Botswana	Lake Ngami	Ken Oake		1		20		Rural		A summer breeder, preferring large waterbodies such as Lake Ngami. The onset of warmer weather in September sees an increase in nesting activity by many ducks, including this species. Fulvous Ducks have large clutches of eggs which are well-concealed in grass-lined nests.			Rheinardt Scholtz
8880	21148	Botswana Master File NERCSv8	Oake	Oake-662	Dendrocygna bicolor		Anatidae	141	01.08.10	01	8	2010	2022B4	-20.462	22.7986	3		Botswana	Lake Ngami	Ken Oake		1		1		Rural		A summer breeder, preferring large waterbodies such as Lake Ngami. The onset of warmer weather in September sees an increase in nesting activity by many ducks, including this species. Fulvous Ducks have large clutches of eggs which are well-concealed in grass-lined nests.			Rheinardt Scholtz
8881	21149	Botswana Master File NERCSv8	Oake	Oake-663	Dendrocygna bicolor		Anatidae	142	07.08.10	07	8	2010	2022B4	-20.462	22.7986	3		Botswana	Lake Ngami	Ken Oake		1		5		Rural		A summer breeder, preferring large waterbodies such as Lake Ngami. The onset of warmer weather in September sees an increase in nesting activity by many ducks, including this species. Fulvous Ducks have large clutches of eggs which are well-concealed in grass-lined nests.			Rheinardt Scholtz
9747	22859	Botswana Master File NERCSv8	Oake	Oake-1529	Netta erythrophthalma		Anatidae	102	04.11.84	04	11	1984	2022B4	-20.462	22.7986	3		Botswana	Lake Ngami	Ken Oake		1		6		Rural		1 nest on 3rd and 4th Nov. with 6 eggs			Rheinardt Scholtz
9748	22892	Botswana Master File NERCSv8	Oake	Oake-1530	Netta erythrophthalma		Anatidae	102	16.04.00	16	4	2000	2022B2	-20.75	23.1	3		Botswana	Ngwako (Ngwaku, Mwaku) Pan	Ken Oake				2		Rural		This species lays in almost every month; the available records don’t show any particular peak			Rheinardt Scholtz
9749	22893	Botswana Master File NERCSv8	Oake	Oake-1531	Netta erythrophthalma		Anatidae	102	24.04.00	24	4	2000	2022B2	-20.75	23.1	3		Botswana	Ngwako (Ngwaku, Mwaku) Pan	Ken Oake				13		Rural		This species lays in almost every month; the available records don’t show any particular peak			Rheinardt Scholtz
9750	22894	Botswana Master File NERCSv8	Oake	Oake-1532	Netta erythrophthalma		Anatidae	102	24.04.00	24	4	2000	2022B2	-20.75	23.1	3		Botswana	Ngwako (Ngwaku, Mwaku) Pan	Ken Oake				5		Rural		This species lays in almost every month; the available records don’t show any particular peak			Rheinardt Scholtz
9751	22895	Botswana Master File NERCSv8	Oake	Oake-1533	Netta erythrophthalma		Anatidae	102	10.05.00	10	5	2000	2022B4	-20.462	22.7986	3		Botswana	Lake Ngami	Ken Oake						Rural		Many pairs with young. This species lays in almost every month; the available records don’t show any particular peak			Rheinardt Scholtz
9752	22897	Botswana Master File NERCSv8	Oake	Oake-1534	Netta erythrophthalma		Anatidae	102	09.07.00	09	7	2000	1923C4	-19.3862	22.9889	4		Botswana	Boro River	Ken Oake				8		Rural		This species lays in almost every month; the available records don’t show any particular peak			Rheinardt Scholtz
9753	22898	Botswana Master File NERCSv8	Oake	Oake-1535	Netta erythrophthalma		Anatidae	102	17.10.04	17	10	2004	2022B4	-20.462	22.7986	3		Botswana	Lake Ngami	Ken Oake						Rural		Parent with ducklings. This species lays in almost every month; the available records don’t show any particular peak			Rheinardt Scholtz
9754	22899	Botswana Master File NERCSv8	Oake	Oake-1536	Netta erythrophthalma		Anatidae	102	24.10.04	24	10	2004	2022B4	-20.462	22.7986	3		Botswana	Lake Ngami	Ken Oake				11		Rural		This species lays in almost every month; the available records don’t show any particular peak			Rheinardt Scholtz
9755	22900	Botswana Master File NERCSv8	Oake	Oake-1537	Netta erythrophthalma		Anatidae	102	31.10.04	31	10	2004	2022B4	-20.462	22.7986	3		Botswana	Lake Ngami	Ken Oake						Rural		Female in distraction display - obviously nesting? This species lays in almost every month; the available records don’t show any particular peak			Rheinardt Scholtz
9756	22896	Botswana Master File NERCSv8	Oake	Oake-1538	Netta erythrophthalma		Anatidae	102	10.05.00	10	5	2000	2026A1	-20.2258	26.265	2	Nata bird sanctuar coordinates	Botswana	Nata Sanctuary	Ken Oake						Rural		Five pairs with ducklings. This species lays in almost every month; the available records don’t show any particular peak			Rheinardt Scholtz
9757	22901	Botswana Master File NERCSv8	Oake	Oake-1539	Netta erythrophthalma		Anatidae	102	18.03.06	18	3	2006	2026A1	-20.2258	26.265	2	Nata bird sanctuar coordinates	Botswana	Nata Sanctuary	Ken Oake					2	Rural		Female with 2 day-old ducklings. This species lays in almost every month; the available records don’t show any particular peak			Rheinardt Scholtz
9758	22902	Botswana Master File NERCSv8	Oake	Oake-1540	Netta erythrophthalma		Anatidae	102	09.04.06	09	4	2006	2026A1	-20.2258	26.265	2	Nata bird sanctuar coordinates	Botswana	Nata Sanctuary	Ken Oake					8	Rural		Parent with 8 week-old ducklings. This species lays in almost every month; the available records don’t show any particular peak			Rheinardt Scholtz
9759	22903	Botswana Master File NERCSv8	Oake	Oake-1541	Netta erythrophthalma		Anatidae	102	09.04.06	09	4	2006	2026A1	-20.2258	26.265	2	Nata bird sanctuar coordinates	Botswana	Nata Sanctuary	Ken Oake					6	Rural		Parent with 6 week-old ducklings. This species lays in almost every month; the available records don’t show any particular peak			Rheinardt Scholtz
9760	22904	Botswana Master File NERCSv8	Oake	Oake-1542	Netta erythrophthalma		Anatidae	102	09.04.06	09	4	2006	2026A1	-20.2258	26.265	2	Nata bird sanctuar coordinates	Botswana	Nata Sanctuary	Ken Oake					9	Rural		Parent with 9 week-old ducklings. This species lays in almost every month; the available records don’t show any particular peak			Rheinardt Scholtz
9761	22905	Botswana Master File NERCSv8	Oake	Oake-1543	Netta erythrophthalma		Anatidae	102	09.04.06	09	4	2006	2026A1	-20.2258	26.265	2	Nata bird sanctuar coordinates	Botswana	Nata Sanctuary	Ken Oake					4	Rural		Parent with 4 week-old ducklings. This species lays in almost every month; the available records don’t show any particular peak			Rheinardt Scholtz
9762	22906	Botswana Master File NERCSv8	Oake	Oake-1544	Netta erythrophthalma		Anatidae	102	20.06.10	20	6	2010	2022B4	-20.462	22.7986	3		Botswana	Lake Ngami	Ken Oake		1		11		Rural		This species lays in almost every month; the available records don’t show any particular peak			Rheinardt Scholtz
9763	22907	Botswana Master File NERCSv8	Oake	Oake-1545	Netta erythrophthalma		Anatidae	102	11.07.10	11	7	2010	2022B4	-20.462	22.7986	3		Botswana	Lake Ngami	Ken Oake		1		9		Rural		This species lays in almost every month; the available records don’t show any particular peak			Rheinardt Scholtz
9764	22908	Botswana Master File NERCSv8	Oake	Oake-1546	Netta erythrophthalma		Anatidae	102	01.08.10	01	8	2010	2022B4	-20.462	22.7986	3		Botswana	Lake Ngami	Ken Oake		1		16		Rural		Nest deserted; cattle feeding in nest area. This species lays in almost every month; the available records don’t show any particular peak			Rheinardt Scholtz
9765	22909	Botswana Master File NERCSv8	Oake	Oake-1547	Netta erythrophthalma		Anatidae	102	01.08.10	01	8	2010	2022B4	-20.462	22.7986	3		Botswana	Lake Ngami	Ken Oake		1		2		Rural		This species lays in almost every month; the available records don’t show any particular peak			Rheinardt Scholtz
9766	22910	Botswana Master File NERCSv8	Oake	Oake-1548	Netta erythrophthalma		Anatidae	102	12.09.10	12	9	2010	2022B4	-20.462	22.7986	3		Botswana	Lake Ngami	Ken Oake		1		9		Rural		This species lays in almost every month; the available records don’t show any particular peak			Rheinardt Scholtz
9767	22911	Botswana Master File NERCSv8	Oake	Oake-1549	Netta erythrophthalma		Anatidae	102	19.09.10	19	9	2010	2022B4	-20.462	22.7986	3		Botswana	Lake Ngami	Ken Oake		1		7		Rural		This species lays in almost every month; the available records don’t show any particular peak			Rheinardt Scholtz
9768	22912	Botswana Master File NERCSv8	Oake	Oake-1550	Netta erythrophthalma		Anatidae	102	19.09.10	19	9	2010	2022B4	-20.462	22.7986	3		Botswana	Lake Ngami	Ken Oake		1		5		Rural		This species lays in almost every month; the available records don’t show any particular peak			Rheinardt Scholtz
9769	22958	Botswana Master File NERCSv8	Oake	Oake-1551	Nettapus auritus		Anatidae	92	13.04.86	13	4	1986	1923C1	-19.5619	23.2045	1		Botswana	Nxaraga Lagoon	Ken Oake						Rural		One pair with young. This species breeds over summer. During this time, when a solitary male is seen, the female will be on the nest in a hole in a tree near water.			Rheinardt Scholtz
9770	22959	Botswana Master File NERCSv8	Oake	Oake-1552	Nettapus auritus		Anatidae	92	03.06.86	03	6	1986	1923C4	-19.3862	22.9889	4		Botswana	Boro River	Ken Oake						Rural		Pair with flying young. This species breeds over summer. During this time, when a solitary male is seen, the female will be on the nest in a hole in a tree near water.			Rheinardt Scholtz
[truncated: 24,532 more rows]

## Sheet: analysed data
SIDduck	LatinNameEntered	Ycoord	Xcoord	coordrat	Country	district	hatchrat	day	month	year
10390	Anas capensis	-30.3833	21	3	SOUTH AFRICA	BRANDVLEI,BROSPAN	3	7	4	1994
10391	Anas capensis	-30.3833	21	3	SOUTH AFRICA	BRANDVLEI,BROSPAN	3	7	4	1994
11198	Anas erythrorhyncha	-28.45	26		South Africa		2	6	6	2010
[truncated: 22,054 more rows]
